# Supplementary material for: MicroRNAs Dynamically Remodel Gastrointestinal Smooth Muscle Cells
Source: PLoS One. 2011 Apr 14;6(4):e18628. doi: 10.1371/journal.pone.0018628 (PMC3077387; doi:10.1371/journal.pone.0018628)
Supplement: Table S2 — Reduction of miRNAs in small intestine tissue and SMCs from the smDicer knockout mice. (XLS) [file pone.0018628.s005.xls]

## Sheet: Sheet1
Table S2. Reduction of miRNAs in small intestine tissue and SMCs from the smDicer knockout miice.
In the fold change column, blue indicates >2 fold change (knockdown) while red indicates no expression.
	Normalized expression level				log[Normalized expression level]				Fold change
ID	WT tissue	KO tissue	WT SMC	KO SMC	log WT tissue	log KO tissue	log WT SMC	log KO SMC	Tissue	SMC
miR-29c	1.21757	0.0141477	2.48179	1e-09	0.0854942	-1.84931	0.394765	-9	-86.0616	-2.48179e+09
miR-125a-5p	3.02975	0.614959	1.57329	1e-09	0.481407	-0.211154	0.196809	-9	-4.92675	-1.57329e+09
miR-34b-3p	0.363479	1e-09	1.04456	1e-09	-0.439521	-9	0.018935	-9	-3.63479e+08	-1.04456e+09
miR-486	0.277238	0.030043	0.964957	1e-09	-0.557147	-1.52226	-0.0154922	-9	-9.22804	-9.64957e+08
let-7b	4.24349	0.811599	0.921351	1e-09	0.627723	-0.0906583	-0.0355748	-9	-5.22855	-9.21351e+08
miR-99a	0.722518	0.135475	0.716813	1e-09	-0.141152	-0.868139	-0.144594	-9	-5.3332	-7.16813e+08
miR-101b	0.197942	0.00801598	0.501745	1e-09	-0.703463	-2.09604	-0.299517	-9	-24.6934	-5.01745e+08
miR-103*	0.0827633	0.00670649	0.49516	1e-09	-1.08216	-2.1735	-0.305255	-9	-12.3408	-4.9516e+08
miR-191	0.414818	0.0929675	0.49516	1e-09	-0.382142	-1.03167	-0.305255	-9	-4.46197	-4.9516e+08
miR-181a	0.547461	0.0973675	0.457423	1e-09	-0.261647	-1.01159	-0.339682	-9	-5.62263	-4.57423e+08
miR-9*	0.15917	5.31102e-06	0.348893	1e-09	-0.798137	-5.27482	-0.457308	-9	-29969.9	-3.48893e+08
miR-34a	0.180456	0.000279601	0.346596	1e-09	-0.743628	-3.55346	-0.460177	-9	-645.408	-3.46596e+08
miR-133b	0.685326	0.00755329	0.324439	1e-09	-0.164103	-2.12186	-0.488866	-9	-90.732	-3.24439e+08
let-7i*	0.014469	0.00525224	0.26262	1e-09	-1.83956	-2.27966	-0.580672	-9	-2.75483	-2.6262e+08
miR-103	0.808389	0.0399124	0.225602	1e-09	-0.0923797	-1.39889	-0.646658	-9	-20.2541	-2.25602e+08
miR-218	0.181652	0.032954	0.221175	1e-09	-0.740759	-1.48209	-0.655265	-9	-5.5123	-2.21175e+08
miR-490	0.261236	0.00212472	0.204319	1e-09	-0.582967	-2.6727	-0.689692	-9	-122.951	-2.04319e+08
miR-181b	0.393465	0.042638	0.195086	1e-09	-0.405094	-1.3702	-0.709774	-9	-9.22804	-1.95086e+08
miR-374	0.040819	0.00341873	0.151777	1e-09	-1.38914	-2.46614	-0.818794	-9	-11.9398	-1.51777e+08
miR-345-5p	0.732127	0.00337385	0.150778	1e-09	-0.135414	-2.47187	-0.821663	-9	-217	-1.50778e+08
miR-423-3p	0.0564209	0.0248053	0.125316	1e-09	-1.24856	-1.60546	-0.901993	-9	-2.27455	-1.25316e+08
miR-376b	0.0263944	0.0064886	0.0968542	1e-09	-1.57849	-2.18785	-1.01388	-9	-4.06782	-9.68542e+07
miR-199a-5p	0.249431	0.0132433	0.0962165	1e-09	-0.60305	-1.878	-1.01675	-9	-18.8345	-9.62165e+07
miR-20a	0.261236	0.0268517	0.0854297	1e-09	-0.582967	-1.57103	-1.06839	-9	-9.72884	-8.54297e+07
miR-19a	0.121405	0.00657489	0.0843084	1e-09	-0.915764	-2.18211	-1.07413	-9	-18.4649	-8.43084e+07
miR-708	0.0838641	0.00640343	0.0794421	1e-09	-1.07642	-2.19359	-1.09995	-9	-13.0967	-7.94421e+07
miR-210	0.383205	0.00228486	0.0773704	1e-09	-0.416569	-2.64114	-1.11143	-9	-167.715	-7.73704e+07
miR-615-3p	0.0938313	0.00387591	0.0753528	1e-09	-1.02765	-2.41163	-1.1229	-9	-24.2088	-7.53528e+07
miR-410	0.0590911	0.00187409	0.0590131	1e-09	-1.22848	-2.72721	-1.22905	-9	-31.5305	-5.90131e+07
miR-320	0.0995791	0.0391292	0.0552407	1e-09	-1.00183	-1.4075	-1.25774	-9	-2.54488	-5.52407e+07
miR-455*	0.0405502	0.00102735	0.0520522	1e-09	-1.39201	-2.98828	-1.28356	-9	-39.4707	-5.20522e+07
miR-29a*	0.0564209	0.00170854	0.0506948	1e-09	-1.24856	-2.76737	-1.29504	-9	-33.0228	-5.06948e+07
miR-423-5p	0.034605	0.00730788	0.042134	1e-09	-1.46086	-2.13621	-1.37537	-9	-4.7353	-4.2134e+07
miR-490-5p	0.0913844	0.00099397	0.0381592	1e-09	-1.03913	-3.00263	-1.4184	-9	-91.9387	-3.81592e+07
miR-425	0.174593	0.0266749	0.0364348	1e-09	-0.757972	-1.5739	-1.43848	-9	-6.54523	-3.64348e+07
miR-107	0.0556804	0.00419567	0.0308882	1e-09	-1.2543	-2.3772	-1.51021	-9	-13.2709	-3.08882e+07
miR-222	0.0280113	0.00289828	0.0308882	1e-09	-1.55267	-2.53786	-1.51021	-9	-9.66478	-3.08882e+07
miR-674*	0.0132783	0.00130317	0.0302821	1e-09	-1.87686	-2.885	-1.51881	-9	-10.1893	-3.02821e+07
miR-221	0.0610755	0.00322139	0.0300827	1e-09	-1.21413	-2.49196	-1.52168	-9	-18.9593	-3.00827e+07
miR-582-5p	0.0139068	2.74337e-06	0.0291053	1e-09	-1.85677	-5.56172	-1.53603	-9	-5069.23	-2.91053e+07
miR-592	0.0289519	1e-09	0.0281597	1e-09	-1.53832	-9	-1.55037	-9	-2.89519e+07	-2.81597e+07
miR-1839-5p	0.0505944	7.46021e-05	0.0268872	1e-09	-1.2959	-4.12725	-1.57045	-9	-678.19	-2.68872e+07
miR-128	0.0352976	0.0217353	0.0241904	1e-09	-1.45225	-1.66283	-1.61636	-9	-1.62398	-2.41904e+07
miR-500	0.0795471	0.00153717	0.0234044	1e-09	-1.09938	-2.81328	-1.6307	-9	-51.7489	-2.34044e+07
miR-421	0.0121054	0.00166399	0.0230972	1e-09	-1.91702	-2.77885	-1.63644	-9	-7.27491	-2.30972e+07
miR-129-3p	0.104292	0.0551678	0.0188201	1e-09	-0.981749	-1.25831	-1.72538	-9	-1.89045	-1.88201e+07
miR-340-5p	0.00864296	0.00122795	0.0177338	1e-09	-2.06334	-2.91082	-1.7512	-9	-7.03855	-1.77338e+07
miR-700*	0.00608988	0.0018132	0.0172714	1e-09	-2.21539	-2.74155	-1.76267	-9	-3.35863	-1.72714e+07
miR-107*	0.0159762	0.000621841	0.0169325	1e-09	-1.79653	-3.20632	-1.77128	-9	-25.6918	-1.69325e+07
miR-126-5p	0.116687	0.0281225	0.016821	1e-09	-0.932977	-1.55095	-1.77415	-9	-4.14924	-1.6821e+07
miR-532-3p	0.0394928	0.0115278	0.0144499	1e-09	-1.40348	-1.93825	-1.84013	-9	-3.42586	-1.44499e+07
miR-25	0.103605	0.0537291	0.0130867	1e-09	-0.984618	-1.26979	-1.88317	-9	-1.92829	-1.30867e+07
miR-140	0.00704248	0.00128606	0.0126616	1e-09	-2.15227	-2.89074	-1.89751	-9	-5.476	-1.26616e+07
miR-676	0.0190957	0.0045418	0.0124954	1e-09	-1.71907	-2.34277	-1.90325	-9	-4.20442	-1.24954e+07
miR-411	0.0313404	0.00657489	0.0121695	1e-09	-1.5039	-2.18211	-1.91473	-9	-4.76668	-1.21695e+07
miR-181d	0.0317572	0.00542862	0.0120098	1e-09	-1.49816	-2.26531	-1.92046	-9	-5.84996	-1.20098e+07
miR-29b-2*	0.0140917	0.000955344	0.0116966	1e-09	-1.85104	-3.01984	-1.93194	-9	-14.7504	-1.16966e+07
miR-125b-3p	0.00699611	0.00301547	0.0113166	1e-09	-2.15514	-2.52065	-1.94628	-9	-2.32008	-1.13166e+07
miR-338-3p	0.0913844	0.000974466	0.0110945	1e-09	-1.03913	-3.01123	-1.95489	-9	-93.7789	-1.10945e+07
miR-1981	0.00999491	0.000570667	0.0108768	1e-09	-2.00022	-3.24362	-1.9635	-9	-17.5144	-1.08768e+07
miR-351	0.0575502	0.042638	0.010734	1e-09	-1.23995	-1.3702	-1.96924	-9	-1.34974	-1.0734e+07
miR-872*	0.0130178	0.00262486	0.0105932	1e-09	-1.88546	-2.58089	-1.97497	-9	-4.95941	-1.05932e+07
miR-106b	0.020808	0.00260758	0.0100479	1e-09	-1.68177	-2.58376	-1.99793	-9	-7.97982	-1.00479e+07
miR-495	0.0413618	0.0111533	0.00985071	1e-09	-1.3834	-1.9526	-2.00653	-9	-3.70849	-9.85071e+06
miR-487b	0.0177573	0.00693171	0.00940557	1e-09	-1.75062	-2.15916	-2.02662	-9	-2.56175	-9.40557e+06
miR-362-5p	0.0089332	0.000955344	0.00880431	1e-09	-2.04899	-3.01984	-2.0553	-9	-9.35077	-8.80431e+06
miR-215	0.127993	0.106099	0.0082415	1e-09	-0.892812	-0.97429	-2.08399	-9	-1.20636	-8.2415e+06
miR-362-3p	0.00300354	0.000673142	0.00818724	1e-09	-2.52237	-3.17189	-2.08686	-9	-4.46197	-8.18724e+06
miR-409-3p	0.0231278	0.0166882	0.00802658	1e-09	-1.63587	-1.77759	-2.09547	-9	-1.38588	-8.02658e+06
miR-134	0.0091724	0.00750356	0.00797373	1e-09	-2.03752	-2.12473	-2.09834	-9	-1.22241	-7.97373e+06
miR-151-3p	0.00233676	0.000646983	0.00792123	1e-09	-2.63139	-3.18911	-2.10121	-9	-3.61178	-7.92123e+06
miR-496	0.0219373	0.00448219	0.00703318	1e-09	-1.65882	-2.34851	-2.15285	-9	-4.89431	-7.03318e+06
miR-19b	0.0102625	0.00104101	0.00654024	1e-09	-1.98875	-2.98254	-2.18441	-9	-9.85823	-6.54024e+06
miR-154*	0.00742467	0.000942805	0.00632774	1e-09	-2.12932	-3.02558	-2.19875	-9	-7.87508	-6.32774e+06
miR-598	0.00654888	0.00188651	0.0058455	1e-09	-2.18383	-2.72434	-2.23318	-9	-3.47142	-5.8455e+06
miR-541	0.0377081	0.0230667	0.00580701	1e-09	-1.42357	-1.63701	-2.23605	-9	-1.63474	-5.80701e+06
let-7e*	0.0135441	0.0019116	0.00561834	1e-09	-1.86825	-2.7186	-2.25039	-9	-7.0852	-5.61834e+06
miR-214*	0.0134549	0.000429555	0.00550809	1e-09	-1.87112	-3.36698	-2.259	-9	-31.3229	-5.50809e+06
miR-669l	0.00935599	0.000918219	0.00547183	1e-09	-2.02891	-3.03705	-2.26187	-9	-10.1893	-5.47183e+06
miR-384-5p	0.0104679	0.00276731	0.00508832	1e-09	-1.98014	-2.55794	-2.29343	-9	-3.78271	-5.08832e+06
miR-203	0.0167323	0.00636127	0.00495562	1e-09	-1.77644	-2.19646	-2.3049	-9	-2.63034	-4.95562e+06
miR-493*	0.00366185	0.000673142	0.00470053	1e-09	-2.4363	-3.17189	-2.32785	-9	-5.43995	-4.70053e+06
miR-467b	0.00690429	0.00169729	0.00463884	1e-09	-2.16088	-2.77024	-2.33359	-9	-4.06782	-4.63884e+06
miR-1*	0.00298376	1e-09	0.00454781	1e-09	-2.52524	-9	-2.3422	-9	-2.98376e+06	-4.54781e+06
miR-24-1*	0.00183005	0.000238607	0.00406472	1e-09	-2.73754	-3.62232	-2.39097	-9	-7.66972	-4.06472e+06
miR-543	0.00404329	0.00488412	0.0038301	1e-09	-2.39326	-2.31121	-2.41679	-9	1.20796	-3.8301e+06
miR-106b*	0.0384629	0.00332957	0.00340071	1e-09	-1.41496	-2.47761	-2.46843	-9	-11.5519	-3.40071e+06
miR-539	0.00672424	0.00174274	0.00337831	1e-09	-2.17236	-2.75877	-2.4713	-9	-3.85843	-3.37831e+06
miR-669d	0.00681367	0.00163134	0.00312085	1e-09	-2.16662	-2.78746	-2.50573	-9	-4.17674	-3.12085e+06
miR-149	0.0838641	0.030043	0.00275273	1e-09	-1.07642	-1.52226	-2.56024	-9	-2.79147	-2.75273e+06
miR-300*	0.00277464	0.000357017	0.00241204	1e-09	-2.55679	-3.44731	-2.61762	-9	-7.77172	-2.41204e+06
miR-669o	0.0078276	0.00208302	0.00227281	1e-09	-2.10637	-2.68131	-2.64344	-9	-3.75781	-2.27281e+06
miR-125a-3p	0.0179934	0.00189902	0.00221354	1e-09	-1.74489	-2.72147	-2.65491	-9	-9.47513	-2.21354e+06
miR-376b*	0.0149549	0.00688607	0.00201801	1e-09	-1.82522	-2.16203	-2.69508	-9	-2.17177	-2.01801e+06
miR-1983	0.00040316	0.000200952	0.00199152	1e-09	-3.39452	-3.69691	-2.70081	-9	-2.00625	-1.99152e+06
miR-135a	0.0107482	0.00324274	0.00197841	1e-09	-1.96866	-2.48909	-2.70368	-9	-3.31455	-1.97841e+06
miR-543*	0.00105069	0.00245707	0.00195244	1e-09	-2.97853	-2.60958	-2.70942	-9	2.33854	-1.95244e+06
miR-409-5p	0.0125948	0.00745415	0.00180365	1e-09	-1.89981	-2.1276	-2.74385	-9	-1.68964	-1.80365e+06
miR-342-5p	0.00509504	0.00215297	0.00168835	1e-09	-2.29285	-2.66696	-2.77254	-9	-2.36651	-1.68835e+06
miR-146a	0.00650576	0.00163134	0.00132224	1e-09	-2.1867	-2.78746	-2.87869	-9	-3.988	-1.32224e+06
miR-190	0.0009453	0.000139733	0.00121343	1e-09	-3.02443	-3.8547	-2.91598	-9	-6.76503	-1.21343e+06
miR-450b-5p	0.000702211	1e-09	0.00119751	1e-09	-3.15353	-9	-2.92172	-9	-702211	-1.19751e+06
miR-204	0.00277464	0.0028227	0.0010703	1e-09	-2.55679	-2.54933	-2.97049	-9	1.01732	-1.0703e+06
miR-551b	0.000134659	3.44418e-05	0.000931661	1e-09	-3.87077	-4.46291	-3.03074	-9	-3.90974	-931661
miR-449a	0.000433546	9.33889e-05	0.000827213	1e-09	-3.36296	-4.0297	-3.08238	-9	-4.64238	-827213
miR-135b	0.00762347	0.00234604	0.00081098	1e-09	-2.11785	-2.62967	-3.09099	-9	-3.24951	-810980
miR-297b-5p	0.00208853	0.000145383	0.00076417	1e-09	-2.68016	-3.83749	-3.11681	-9	-14.3657	-764170
miR-325	0.00109317	0.000423917	0.000602432	1e-09	-2.96131	-3.37272	-3.22009	-9	-2.57873	-602432
miR-505*	0.000970611	0.000340884	0.000500701	1e-09	-3.01295	-3.46739	-3.30042	-9	-2.84734	-500701
miR-133a/b	2.29568	2.74337e-06	0.000481243	1e-09	0.360912	-5.56172	-3.31764	-9	-836812	-481243
miR-29a	0.13494	2.74337e-06	0.000481243	1e-09	-0.869861	-5.56172	-3.31764	-9	-49187.5	-481243
miR-378*	0.160225	0.0190453	0.000481243	1e-09	-0.795269	-1.72021	-3.31764	-9	-8.41287	-481243
miR-100	1.10271	0.220883	0.000481243	1e-09	0.0424602	-0.655838	-3.31764	-9	-4.99228	-481243
miR-103/107	0.0957094	0.044362	0.000481243	1e-09	-1.01905	-1.35299	-3.31764	-9	-2.15747	-481243
miR-411*	0.00650576	0.00326424	0.000481243	1e-09	-2.1867	-2.48622	-3.31764	-9	-1.99304	-481243
let-7f*	0.0247072	0.016253	0.000481243	1e-09	-1.60718	-1.78907	-3.31764	-9	-1.52016	-481243
miR-376a*	0.00380991	0.000520257	0.00045048	1e-09	-2.41909	-3.28378	-3.34632	-9	-7.32313	-450480
miR-18a	0.00110041	0.000230855	0.000381902	1e-09	-2.95844	-3.63666	-3.41805	-9	-4.76668	-381902
miR-99a*	0.00232137	0.000227825	0.000355135	1e-09	-2.63426	-3.6424	-3.44961	-9	-10.1893	-355135
miR-130a	0.203242	0.0045119	0.000319515	1e-09	-0.691987	-2.34564	-3.49551	-9	-45.0457	-319515
miR-383	0.000557256	4.08958e-05	0.000272669	1e-09	-3.25395	-4.38832	-3.56436	-9	-13.6263	-272669
miR-329*	0.000806706	5.76584e-05	0.000248583	1e-09	-3.09328	-4.23914	-3.60453	-9	-13.9911	-248583
miR-99b*	0.0153554	0.00142002	0.000248583	1e-09	-1.81374	-2.8477	-3.60453	-9	-10.8134	-248583
miR-466b-5p	7.83396e-05	1.02818e-05	0.000248583	1e-09	-4.10602	-4.98793	-3.60453	-9	-7.61922	-248583
miR-323-3p	0.0774727	0.0133311	0.000248583	1e-09	-1.11085	-1.87514	-3.60453	-9	-5.81144	-248583
miR-665	0.0122664	0.00599409	0.000248583	1e-09	-1.91128	-2.22228	-3.60453	-9	-2.04641	-248583
miR-382*	0.000117216	0.000128234	0.000248583	1e-09	-3.93101	-3.892	-3.60453	-9	1.094	-248583
miR-873	0.000291675	1.45923e-05	0.000226624	1e-09	-3.5351	-4.83588	-3.64469	-9	-19.9882	-226624
miR-469	4.04658e-05	2.74337e-06	0.000178659	1e-09	-4.39291	-5.56172	-3.74798	-9	-14.7504	-178659
miR-202-5p	0.000539151	9.6525e-05	0.000178659	1e-09	-3.26829	-4.01536	-3.74798	-9	-5.58561	-178659
miR-129-5p	0.0932135	0.0110069	0.000128404	1e-09	-1.03052	-1.95833	-3.89142	-9	-8.46863	-128404
miR-540-5p	0.00236784	0.000283319	0.000128404	1e-09	-2.62565	-3.54772	-3.89142	-9	-8.35748	-128404
miR-466d-5p	0.00146191	0.000240189	0.000128404	1e-09	-2.83508	-3.61945	-3.89142	-9	-6.08649	-128404
mir-325*	7.78238e-05	1.29564e-05	0.000128404	1e-09	-4.10889	-4.88752	-3.89142	-9	-6.0066	-128404
miR-154	0.00621178	0.00182522	0.000128404	1e-09	-2.20678	-2.73868	-3.89142	-9	-3.4033	-128404
miR-194	0.0289519	0.0215922	0.000128404	1e-09	-1.53832	-1.6657	-3.89142	-9	-1.34085	-128404
miR-92a	3.41231	0.125151	2.18905	0.0026214	0.533048	-0.902567	0.340256	-2.58147	-27.2656	-835.069
miR-133a	3.86863	0.0304426	1.52217	0.0026214	0.587558	-1.51652	0.182464	-2.58147	-127.08	-580.672
miR-29b	1.89545	0.00395349	2.53147	0.0156007	0.277713	-2.40302	0.403372	-1.80685	-479.438	-162.266
miR-181c	0.771859	0.0742656	0.392946	0.0026214	-0.112462	-1.12921	-0.405667	-2.58147	-10.3932	-149.899
miR-669c	0.141326	0.0412527	0.289976	0.0026214	-0.849778	-1.38455	-0.537638	-2.58147	-3.42586	-110.619
miR-328	0.196638	0.0585472	0.219718	0.0026214	-0.706332	-1.23249	-0.658134	-2.58147	-3.35863	-83.8173
miR-378	0.268231	0.00591542	0.333127	0.00883928	-0.571492	-2.22801	-0.477391	-2.05358	-45.3443	-37.6871
miR-484	0.320604	0.0241584	0.177853	0.00487767	-0.49403	-1.61693	-0.749939	-2.31179	-13.2709	-36.4626
miR-148a	0.0855426	0.0144308	0.0877172	0.0026214	-1.06782	-1.84071	-1.05692	-2.58147	-5.92776	-33.462
miR-143*	1.73947	0.0041406	1.52217	0.0612371	0.240417	-2.38294	0.182464	-1.21299	-420.101	-24.857
miR-28	0.197942	0.00780694	0.666573	0.0280854	-0.703463	-2.10752	-0.176153	-1.55152	-25.3546	-23.7338
miR-126	0.898511	0.0502945	0.0677948	0.00293295	-0.0464767	-1.29848	-1.1688	-2.5327	-17.865	-23.1149
miR-21	0.797779	0.0401769	2.23286	0.0985321	-0.0981175	-1.39602	0.348862	-1.00642	-19.8566	-22.6613
miR-98	0.162356	0.0203459	0.123671	0.00567804	-0.789531	-1.69152	-0.907731	-2.2458	-7.97982	-21.7807
miR-23b	4.07858	0.382193	4.67932	0.258489	0.610509	-0.417717	0.670183	-0.587558	-10.6715	-18.1026
miR-30e	3.11088	0.187257	2.46545	0.1417	0.492883	-0.727562	0.391896	-0.848631	-16.6129	-17.3991
miR-30b	1.50418	0.106099	1.13074	0.0712853	0.1773	-0.97429	0.0533622	-1.147	-14.1772	-15.8622
miR-27b	2.60269	0.0470794	3.71339	0.250091	0.415422	-1.32717	0.56977	-0.601902	-55.2829	-14.8482
miR-872	0.0182327	0.00194987	0.0268872	0.00194729	-1.73915	-2.71	-1.57045	-2.71057	-9.35077	-13.8075
miR-101a	0.203242	0.00370076	0.39555	0.0306039	-0.691987	-2.43171	-0.402798	-1.51422	-54.9189	-12.9248
miR-455	0.176915	0.0180649	0.233178	0.0184022	-0.752235	-1.74316	-0.632313	-1.73513	-9.79332	-12.6712
miR-143	32.0344	0.419226	66.1646	5.32616	1.50562	-0.377552	1.82063	0.726414	-76.4132	-12.4226
let-7g	2.13478	0.139103	1.35152	0.1147	0.329354	-0.856664	0.130823	-0.940437	-15.3468	-11.7831
miR-350	0.0134549	0.0199466	0.0497	0.0042179	-1.87112	-1.70013	-1.30364	-2.3749	1.48248	-11.7831
miR-151-5p	0.312244	0.0288755	0.64919	0.0577024	-0.505506	-1.53947	-0.187628	-1.23881	-10.8134	-11.2506
let-7a	12.7889	0.697198	5.74275	0.520654	1.10683	-0.156644	0.75912	-0.283451	-18.3433	-11.0299
miR-365	0.296171	0.0137787	0.485443	0.0473289	-0.528458	-1.86079	-0.313861	-1.32487	-21.4948	-10.2568
miR-23a	1.7626	0.110388	1.51215	0.15038	0.246155	-0.957076	0.179595	-0.82281	-15.9673	-10.0555
miR-27a	1.08823	0.022764	1.13823	0.122533	0.0367224	-1.64275	0.0562311	-0.911747	-47.8051	-9.2892
miR-326	0.268231	0.00289828	0.162142	0.0175706	-0.571492	-2.53786	-0.790104	-1.75521	-92.5481	-9.22804
let-7e	8.60397	0.692608	2.66885	0.291127	0.934699	-0.159513	0.426324	-0.535917	-12.4226	-9.16728
let-7i	0.782124	0.000510048	0.466579	0.0512334	-0.106724	-3.29239	-0.331075	-1.29045	-1533.43	-9.10692
miR-145	46.6816	1.41362	71.1515	8.51351	1.66915	0.150332	1.85218	0.930108	-33.0228	-8.35748
miR-219	0.015054	7.86507e-05	0.0296879	0.00364737	-1.82235	-4.1043	-1.52742	-2.43802	-191.404	-8.13954
let-7d*	0.0739718	0.0145265	0.280554	0.0346965	-1.13093	-1.83784	-0.551983	-1.45971	-5.0922	-8.08594
miR-331-3p	0.0161887	0.00224002	0.0287233	0.0035758	-1.79079	-2.64975	-1.54177	-2.44663	-7.22701	-8.03271
miR-1	0.910461	0.0175938	1.53226	0.20378	-0.0407389	-1.75464	0.185333	-0.690839	-51.7489	-7.51921
miR-34c	0.0109634	0.000831596	0.0157457	0.00219317	-1.96006	-3.08009	-1.80284	-2.65893	-13.1835	-7.17943
miR-93	0.152985	0.0191715	0.0705358	0.00982471	-0.815351	-1.71734	-1.15159	-2.00768	-7.97982	-7.17943
miR-152	0.215692	0.0211685	0.335335	0.0492425	-0.666167	-1.67431	-0.474522	-1.30766	-10.1893	-6.80986
miR-136	0.0697021	0.00301547	0.0465229	0.0068317	-1.15675	-2.52065	-1.33233	-2.16547	-23.1149	-6.80986
miR-30c	3.30144	0.234413	2.70434	0.410457	0.518703	-0.630018	0.432061	-0.386732	-14.0838	-6.58861
let-7c	8.32442	1.02271	2.46545	0.374199	0.920354	0.00975438	0.391896	-0.426897	-8.13954	-6.58861
miR-10a	1.9591	0.163001	1.325	0.202438	0.292057	-0.787809	0.122217	-0.693708	-12.019	-6.54523
miR-770-5p	0.56212	0.387276	0.417016	0.0645604	-0.250171	-0.411979	-0.379847	-1.19003	-1.45147	-6.45932
miR-193	0.0844199	0.00116474	0.313898	0.0492425	-1.07356	-2.93377	-0.503211	-1.30766	-72.4798	-6.37454
miR-322*	0.0410895	0.0094554	0.0323501	0.00507489	-1.38627	-2.02432	-1.49012	-2.29457	-4.34561	-6.37454
miR-30a	0.404001	0.030043	0.154815	0.026994	-0.393618	-1.52226	-0.810187	-1.56873	-13.4474	-5.73517
miR-148b	0.0392327	0.0079632	0.0474541	0.00827423	-1.40635	-2.09891	-1.32373	-2.08227	-4.92675	-5.73517
let-7d	7.79228	0.564352	3.27537	0.62644	0.891665	-0.24845	0.515261	-0.203121	-13.8075	-5.22855
miR-26a	7.01071	0.759718	4.26597	0.865879	0.845762	-0.119348	0.630018	-0.0625428	-9.22804	-4.92675
miR-195	4.77929	0.119495	1.65867	0.338898	0.679364	-0.922649	0.21976	-0.469931	-39.9957	-4.89431
miR-15a	0.467196	0.0206165	0.26262	0.0547322	-0.330501	-1.68579	-0.580672	-1.26176	-22.6613	-4.79827
miR-10b	0.776974	0.0537291	0.328754	0.0689692	-0.109593	-1.26979	-0.483129	-1.16134	-14.461	-4.76668
miR-30d	1.38955	0.187257	1.34262	0.283535	0.142873	-0.727562	0.127954	-0.547393	-7.42052	-4.7353
miR-142-3p	0.0594828	0.00186175	0.0114671	0.00248646	-1.22561	-2.73008	-1.94055	-2.60442	-31.9499	-4.61181
let-7f	3.64533	0.379677	1.78369	0.407754	0.561737	-0.420586	0.251319	-0.389601	-9.60115	-4.37441
miR-125b-5p	0.0091724	0.542421	1.81939	0.424241	-2.03752	-0.265663	0.259925	-0.372388	59.1362	-4.28858
miR-497	0.290359	0.00472544	0.114246	0.0268162	-0.537064	-2.32556	-0.942158	-1.5716	-61.446	-4.26034
miR-501-3p	0.0262207	0.00346419	0.0146421	0.00364737	-1.58136	-2.4604	-1.8344	-2.43802	-7.56905	-4.01443
miR-137	0.107084	0.0396496	0.015642	0.00394827	-0.970274	-1.40176	-1.80571	-2.40359	-2.70077	-3.96174
miR-574-3p	0.205945	0.0153148	0.109084	0.0284589	-0.686249	-1.81489	-0.962241	-1.54578	-13.4474	-3.83302
miR-330	0.0129321	0.000613679	0.0109489	0.00291364	-1.88833	-3.21206	-1.96063	-2.53556	-21.073	-3.75781
miR-1937b	120.857	14.2712	633.58	171.978	2.08227	1.15446	2.8018	2.23547	-8.46863	-3.68407
miR-16	2.85487	0.171847	1.2568	0.347972	0.455587	-0.764858	0.0992651	-0.458456	-16.6129	-3.61178
miR-99b	0.43733	0.0887664	0.358235	0.102516	-0.359191	-1.05175	-0.445832	-0.989209	-4.92675	-3.49443
miR-299*	0.00935599	0.00817643	0.00746401	0.00215013	-2.02891	-2.08744	-2.12703	-2.66753	-1.14426	-3.47142
miR-26b	4.56332	0.631426	2.58214	0.773901	0.659281	-0.199678	0.411979	-0.111315	-7.22701	-3.33652
miR-17	0.163432	0.0286854	0.0622157	0.0191462	-0.786662	-1.54234	-1.2061	-1.71792	-5.69741	-3.24951
miR-342-3p	0.220009	0.0470794	0.180218	0.0588574	-0.65756	-1.32717	-0.744202	-1.2302	-4.67314	-3.06195
miR-501-5p	0.00600995	0.00196279	0.0147391	0.00504147	-2.22113	-2.70713	-1.83153	-2.29744	-3.06195	-2.92358
miR-300	0.12302	0.00568555	0.0292982	0.0100878	-0.910026	-2.24523	-1.53316	-1.9962	-21.6372	-2.90433
miR-652	0.331371	0.0345137	0.0682441	0.0236531	-0.479686	-1.46201	-1.16593	-1.62611	-9.60115	-2.88521
miR-744	0.0895912	0.0101681	0.0459123	0.0160185	-1.04773	-1.99276	-1.33807	-1.79538	-8.81103	-2.86621
miR-540-3p	0.2259	0.00511528	0.721564	0.253417	-0.646084	-2.29113	-0.141725	-0.596165	-44.1618	-2.84734
miR-361*	0.00713614	0.00297589	0.0113916	0.0040273	-2.14654	-2.52638	-1.94342	-2.39499	-2.39799	-2.82859
miR-324-3p	0.0884153	0.0105792	0.0444206	0.0160185	-1.05347	-1.97555	-1.35242	-1.79538	-8.35748	-2.77309
miR-186	0.037958	0.00226981	0.0570958	0.0214217	-1.4207	-2.64401	-1.2434	-1.66915	-16.723	-2.66532
miR-301a	0.151978	0.00557398	0.0882986	0.035158	-0.81822	-2.25383	-1.05405	-1.45398	-27.2656	-2.51148
miR-466b/c/e-3p	0.00555193	0.0018132	0.00985071	0.00394827	-2.25556	-2.74155	-2.00653	-2.40359	-3.06195	-2.49494
miR-22	1.40803	0.0509634	2.46545	0.98818	0.148611	-1.29274	0.391896	-0.00516408	-27.6282	-2.49494
miR-24	4.97253	0.000733504	2.63382	1.09835	0.696577	-3.1346	0.420586	0.0407389	-6779.14	-2.39799
miR-28*	0.00967018	0.000585948	0.00628608	0.0026214	-2.01457	-3.23214	-2.20162	-2.58147	-16.5035	-2.39799
miR-140*	0.0944532	0.00445268	0.0308882	0.0135799	-1.02478	-2.35138	-1.51021	-1.8671	-21.2127	-2.27455
miR-15b	0.151978	0.0316734	0.14021	0.0649883	-0.81822	-1.49931	-0.853221	-1.18716	-4.79827	-2.15747
miR-9	0.0779862	0.0235284	0.0145457	0.00720245	-1.10798	-1.62841	-1.83727	-2.14252	-3.31455	-2.01955
miR-22*	0.0524664	0.00528706	0.0832019	0.0467077	-1.28012	-2.27679	-1.07987	-1.33061	-9.92357	-1.78133
miR-205	0.0631265	0.00158879	0.0413072	0.0244474	-1.19979	-2.79893	-1.38397	-1.61177	-39.7323	-1.68964
miR-361	0.00452384	0.00106185	0.0043423	0.0026214	-2.34449	-2.97394	-2.36228	-2.58147	-4.26034	-1.65648
miR-1198	0.928684	0.0158291	1.23214	0.77903	-0.0321321	-1.80054	0.0906583	-0.108446	-58.6693	-1.58163
miR-381	0.016296	0.000728675	0.00322565	0.00229696	-1.78792	-3.13747	-2.49138	-2.63885	-22.3639	-1.40431
miR-337-3p	0.0706291	0.0540852	0.0605933	0.043148	-1.15102	-1.26692	-1.21758	-1.36504	-1.30589	-1.40431
miR-30e*	0.191511	0.0128979	0.139287	0.101841	-0.717807	-1.88948	-0.85609	-0.992077	-14.8482	-1.36769
miR-146b	0.0252017	0.00442336	0.00998172	0.00811187	-1.59857	-2.35425	-2.00079	-2.09088	-5.69741	-1.23051
miR-324-5p	0.164516	0.00599409	0.0253352	0.0217066	-0.783793	-2.22228	-1.59627	-1.66341	-27.4463	-1.16717
miR-26a*	0.0594828	0.00186175	0.0114671	0.00982471	-1.22561	-2.73008	-1.94055	-2.00768	-31.9499	-1.16717
miR-467e	0.00836215	0.00158879	0.00470053	0.00481366	-2.07768	-2.79893	-2.32785	-2.31753	-5.2632	1.02407
miR-145*	0.766777	0.0281225	0.716813	0.738929	-0.115331	-1.55095	-0.144594	-0.131397	-27.2656	1.03085
miR-384-3p	0.00589202	0.000563177	0.00667114	0.00734661	-2.22974	-3.24935	-2.1758	-2.13391	-10.4621	1.10125
miR-7b	0.194058	0.0412527	0.0201054	0.0225842	-0.712069	-1.38455	-1.69669	-1.64619	-4.70412	1.12329
miR-199b/a-3p	0.0153554	0.00885097	0.00380488	0.00438844	-1.81374	-2.05301	-2.41966	-2.35769	-1.73488	1.15337
let-7a*/c*	0.0167323	0.00721197	0.0391809	0.0457911	-1.77644	-2.14195	-1.40693	-1.33922	-2.32008	1.16871
miR-329	0.0170672	0.012234	0.00880431	0.0105652	-1.76784	-1.91243	-2.0553	-1.97612	-1.39506	1.2
miR-193b	0.112896	0.00564811	0.0778832	0.10117	-0.947322	-2.2481	-1.10856	-0.994946	-19.9882	1.299
miR-138	0.349354	0.0489829	0.026186	0.0344681	-0.456734	-1.30996	-1.58193	-1.46258	-7.13216	1.31628
miR-7a	0.126314	0.037361	0.0131735	0.0174549	-0.89855	-1.42758	-1.8803	-1.75808	-3.38089	1.325
miR-376a	0.0219373	0.000773311	0.0043423	0.00583007	-1.65882	-3.11165	-2.36228	-2.23433	-28.368	1.34262
miR-669f-5p	0.0121054	0.00587647	0.00349176	0.00507489	-1.91702	-2.23088	-2.45696	-2.29457	-2.05997	1.45339
miR-574-5p	0.174593	0.0551678	0.188747	0.279814	-0.757972	-1.25831	-0.724119	-0.553131	-3.16477	1.48248
miR-1839-3p	0.286548	0.23287	0.0877172	0.132642	-0.542802	-0.632887	-1.05692	-0.87732	-1.23051	1.51215
miR-30a*	0.0339259	0.00337385	0.00898054	0.014036	-1.46947	-2.47187	-2.0467	-1.85276	-10.0555	1.56293
miR-338-5p	0.000387493	8.68434e-05	0.00147939	0.0026214	-3.41174	-4.06126	-2.82992	-2.58147	-4.46197	1.77194
miR-322	0.0549495	0.0131561	0.0131735	0.0244474	-1.26004	-1.88087	-1.8803	-1.61177	-4.17674	1.8558
miR-669a	0.001593	0.000331994	0.00119751	0.00245383	-2.79778	-3.47887	-2.92172	-2.61016	-4.79827	2.04911
miR-466c-5p	0.00407009	0.00101387	0.00217011	0.00487767	-2.3904	-2.99402	-2.66352	-2.31179	-4.01443	2.24766
miR-10a*	0.0127623	0.000930431	0.00632774	0.0145073	-1.89407	-3.03132	-2.19875	-1.83841	-13.7166	2.29265
miR-200b	0.0514369	0.0323074	0.00140324	0.00364737	-1.28873	-1.4907	-2.85287	-2.43802	-1.59211	2.59925
miR-467a	0.011635	0.00289828	0.00632774	0.017687	-1.93424	-2.53786	-2.19875	-1.75234	-4.01443	2.79516
miR-434-5p	0.00177059	0.000924305	0.000931661	0.0026214	-2.75188	-3.03418	-3.03074	-2.58147	-1.91559	2.81368
miR-485*	0.0145649	0.00644587	0.00863155	0.0383107	-1.83669	-2.19072	-2.06391	-1.41668	-2.25957	4.43845
miR-451	0.0182327	0.00374998	0.0141664	0.063713	-1.73915	-2.42597	-1.84874	-1.19577	-4.86209	4.49748
miR-380-3p	0.0117897	0.00121183	0.0854297	0.389329	-1.9285	-2.91656	-1.06839	-0.409684	-9.72884	4.5573
miR-124	0.160225	0.00478828	0.0157457	0.0722334	-0.795269	-2.31982	-1.80284	-1.14126	-33.462	4.5875
miR-223	0.0531642	0.0112272	0.00565558	0.0261169	-1.27438	-1.94973	-2.24752	-1.58308	-4.7353	4.61791
miR-376c	0.0107482	0.00557398	0.00470053	0.0264643	-1.96866	-2.25383	-2.32785	-1.57734	-1.92829	5.63006
miR-369-5p	0.00629439	0.00326424	0.00101521	0.00606579	-2.20105	-2.48622	-2.99345	-2.21711	-1.92829	5.97494
miR-337-5p	0.0136339	0.00370076	0.00632774	0.0443034	-1.86538	-2.43171	-2.19875	-1.35356	-3.68407	7.00145
miR-494	0.0350652	0.00433656	0.0055446	0.0395972	-1.45512	-2.36285	-2.25613	-1.40234	-8.08594	7.14159
miR-136*	0.0139068	0.00322139	0.00505481	0.0360994	-1.85677	-2.49196	-2.29629	-1.4425	-4.317	7.14159
miR-450a-5p	0.00407009	0.00253958	0.00442921	0.0344681	-2.3904	-2.59524	-2.35367	-1.46258	-1.60266	7.782
miR-377	0.00136845	0.000204974	0.000350474	0.00280041	-2.86377	-3.6883	-3.45534	-2.55278	-6.67624	7.99037
miR-200a	0.0542283	0.00550082	0.00106325	0.01092	-1.26577	-2.25957	-2.97336	-1.96178	-9.85823	10.2704
miR-369-3p	0.0067688	1.02818e-05	0.000481243	0.00507489	-2.16949	-4.98793	-3.31764	-2.29457	-658.326	10.5454
miR-335-5p	0.034605	0.016253	0.0115431	0.126648	-1.46086	-1.78907	-1.93768	-0.897403	-2.12915	10.9717
miR-467d	0.000457074	0.000189352	0.000163956	0.0026214	-3.34001	-3.72273	-3.78527	-2.58147	-2.41388	15.9884
miR-26b*	0.000873258	0.00295629	0.00061449	0.0107057	-3.05886	-2.52925	-3.21148	-1.97038	3.38536	17.4221
miR-669b/m-5p	0.000498062	4.4563e-05	0.000147511	0.00450594	-3.30272	-4.35103	-3.83117	-2.34621	-11.1766	30.5464
miR-188-3p	0.00214446	0.000287087	0.000517515	0.0164474	-2.66868	-3.54199	-3.28608	-1.7839	-7.46971	31.7815
miR-218-1*	0.0034052	0.0109344	0.00326855	0.113195	-2.46786	-1.9612	-2.48564	-0.946174	3.2111	34.6314
miR-142-5p	1.0797e-05	1e-09	1e-09	1e-09	-4.9667	-9			-10797
miR-1193	5.57709e-06	1e-09	1e-09	1e-09	-5.25359	-9			-5577.09
miR-664	5.57709e-06	1e-09	1e-09	1e-09	-5.25359	-9			-5577.09
miR-101b*	5.57709e-06	1e-09	1e-09	1e-09	-5.25359	-9			-5577.09
miR-466a-5p	5.57709e-06	1e-09	1e-09	1e-09	-5.25359	-9			-5577.09
miR-127*	0.0192222	5.31102e-06	1e-09	1e-09	-1.7162	-5.27482			-3619.31
miR-339-5p	0.0907827	7.46021e-05	1e-09	1e-09	-1.042	-4.12725			-1216.89
miR-433*	0.000127727	1.41707e-06	1e-09	1e-09	-3.89372	-5.84861			-90.1346
miR-425*	2.09023e-05	1.41707e-06	1e-09	1e-09	-4.67981	-5.84861			-14.7504
miR-341	0.100239	0.00730788	1e-09	1e-09	-0.998963	-2.13621			-13.7166
miR-431	1.0797e-05	1.41707e-06	1e-09	1e-09	-4.9667	-5.84861			-7.61922
miR-185	0.0319677	0.0053221	1e-09	1e-09	-1.49529	-2.27392			-6.0066
miR-214	0.217121	0.0386156	1e-09	1e-09	-0.663298	-1.41324			-5.62263
miR-153	0.00118335	0.000221884	1e-09	1e-09	-2.92689	-3.65387			-5.3332
miR-379*	0.00954326	0.0023694	1e-09	1e-09	-2.0203	-2.62536			-4.02771
miR-125b*	5.57709e-06	1.41707e-06	1e-09	1e-09	-5.25359	-5.84861			-3.93565
miR-92b	5.57709e-06	1.41707e-06	1e-09	1e-09	-5.25359	-5.84861			-3.93565
miR-670*	0.000216669	5.61548e-05	1e-09	1e-09	-3.6642	-4.25061			-3.85843
miR-370*	0.000879045	0.000244996	1e-09	1e-09	-3.05599	-3.61084			-3.588
miR-433	7.75987e-06	2.74337e-06	1e-09	1e-09	-5.11015	-5.56172			-2.82859
miR-429	0.00954326	0.00355695	1e-09	1e-09	-2.0203	-2.44892			-2.68299
miR-532-5p	0.00935599	0.00425147	1e-09	1e-09	-2.02891	-2.37146			-2.20065
miR-150	0.0510982	0.0249697	1e-09	1e-09	-1.29159	-1.60259			-2.04641
miR-668	1.0797e-05	5.31102e-06	1e-09	1e-09	-4.9667	-5.27482			-2.03294
miR-379	0.000372434	0.000218971	1e-09	1e-09	-3.42895	-3.65961			-1.70084
miR-382	0.00625295	0.00595463	1e-09	1e-09	-2.20392	-2.22515			-1.0501
