# Supplementary material for: MicroRNAs Dynamically Remodel Gastrointestinal Smooth Muscle Cells
Source: PLoS One. 2011 Apr 14;6(4):e18628. doi: 10.1371/journal.pone.0018628 (PMC3077387; doi:10.1371/journal.pone.0018628)
Supplement: Table S3 — A list of SM genes dysregulated in the smDicer knockout mice. (XLS) [file pone.0018628.s006.xls]

## Sheet: Sheet1
Table S3. A list of SM genes dysregulated in the smDicer knockout mice
Red indicates six genes that were abolished or down-regulated in the smDicer KO SMCs.
Gene ID	Gene title	Fold change	P value	Targeted by	Reference
Vnn1	vanin 1	3.76	0.04
Cdkn1a	cyclin-dependent kinase inhibitor 1A (P21)	3.02	0.01
Vcam1	vascular cell adhesion molecule 1	2.52	0.05
Fbln5	fibulin 5	2.33	0.04	SRF	Sun Q. et.al., 2006
Ctgf	connective tissue growth factor	2	0.04	SRF	Sun Q. et.al., 2006
Ahr	aryl-hydrocarbon receptor	1.72	0.03
Bcl2	B-cell leukemia/lymphoma 2	1.62	0.01
Ncf1	neutrophil cytosolic factor 1	1.54	0.03
Fcgr3	Fc receptor, IgG, low affinity III	1.51	0.03
Flnb	filamin, beta	1.47	0.01	SRF	Miano J.M., et. at., 2007
Ldlr	low density lipoprotein receptor	1.42	0
Myod1	myogenic differentiation 1	1.42	0.04	SRF	Miano J.M., et. at., 2007
Cd47	CD47 antigen (Rh-related antigen, integrin-associated signal transducer)	1.4	0.04
Itm2b	integral membrane protein 2B	1.4	0.04	SRF	Sun Q. et.al., 2006
Icos	inducible T-cell co-stimulator	1.38	0.03
Chrm1	cholinergic receptor, muscarinic 1, CNS	1.36	0.03
Slc7a2	solute carrier family 7 (cationic amino acid transporter, y+ system), member 2	1.35	0.03
Chrna3	Cholinergic receptor, nicotinic, alpha polypeptide 3	1.34	0.02
Ifnb1	interferon beta 1, fibroblast	1.33	0.03
Pla2g6	phospholipase A2, group VI	1.33	0.02
Itga8	integrin alpha 8	1.28	0.01
Gtpbp2	GTP binding protein 2	1.26	0.01
Actr3	ARP3 actin-related protein 3 homolog (yeast)	1.24	0.03	SRF	Sun Q. et.al., 2006
Edil3	EGF-like repeats and discoidin I-like domains 3	1.23	0.03
Ednrb	endothelin receptor type B	1.23	0.04
Hoxd11	homeo box D11	1.21	0.01	SRF	Sun Q. et.al., 2006
Tmod3	tropomodulin 3	1.2	0.04	SRF	Miano J.M., et. at., 2007
Mak10	MAK10 homolog, amino-acid N-acetyltransferase subunit, (S. cerevisiae)	1.18	0.04
Sod1	superoxide dismutase 1, soluble	1.15	0.03
Barx2	BarH-like homeobox 2	1.14	0.02	SRF	Miano J.M., et. at., 2007
Gna13	guanine nucleotide binding protein, alpha 13	1.14	0.04
Ntrk2	neurotrophic tyrosine kinase, receptor, type 2	1.13	0.03
Ccr5	chemokine (C-C motif) receptor 5	1.12	0.03
Prox1	prospero-related homeobox 1	1.09	0.02
Rapgef3	Rap guanine nucleotide exchange factor (GEF) 3	1.04	0
Tnf	tumor necrosis factor	1.04	0.03
Myo1b	myosin IB	-0.16	0.02	SRF	Miano J.M., et. at., 2007
Sp1	trans-acting transcription factor 1	-1.05	0.01
Mknk1	MAP kinase-interacting serine/threonine kinase 1	-1.09	0.04
Kcnb1	potassium voltage gated channel, Shab-related subfamily, member 1	-1.1	0.05
Rhoa	ras homolog gene family, member A	-1.11	0.05
Alox12	arachidonate 12-lipoxygenase	-1.16	0.05
Ophn1	oligophrenin 1	-1.17	0.01	SRF	Miano J.M., et. at., 2007
Nf1	neurofibromatosis 1	-1.18	0.01
Sgcd	sarcoglycan, delta (dystrophin-associated glycoprotein)	-1.18	0.01
Pde4b	phosphodiesterase 4B, cAMP specific	-1.2	0.03
Gnaq	guanine nucleotide binding protein, alpha q polypeptide	-1.22	0.01
Pten	phosphatase and tensin homolog	-1.23	0.01
Dok1	docking protein 1	-1.24	0.03	SRF	Sun Q. et.al., 2006
Dnajb1	DnaJ (Hsp40) homolog, subfamily B, member 1	-1.25	0.04	SRF	Sun Q. et.al., 2006
Nfatc2	nuclear factor of activated T-cells, cytoplasmic, calcineurin-dependent 2	-1.25	0.02
Pdlim5	PDZ and LIM domain 5	-1.25	0.01	SRF	Miano J.M., et. at., 2007
Ednra	endothelin receptor type A	-1.27	0.01
Cfl1	cofilin 1, non-muscle	-1.28	0.05	SRF	Sun Q. et.al., 2006
Mef2c	myocyte enhancer factor 2C	-1.28	0.04
Stk11	serine/threonine kinase 11	-1.29	0.04
Vtn	vitronectin	-1.29	0.03
Atxn1	ataxin 1	-1.32	0.01
Hras1	Harvey rat sarcoma virus oncogene 1	-1.32	0.01
Jag1	jagged 1	-1.32	0.03
Tiparp	TCDD-inducible poly(ADP-ribose) polymerase	-1.32	0.02
Egfr	epidermal growth factor receptor	-1.33	0.04
Eif4e	eukaryotic translation initiation factor 4E	-1.33	0.04
Nfyb	nuclear transcription factor-Y beta	-1.34	0.05	SRF	Sun Q. et.al., 2006
Kcnma1	potassium large conductance calcium-activated channel, subfamily M, alpha member 1	-1.36	0.02
Dcbld2	discoidin, CUB and LCCL domain containing 2	-1.37	0.02
Nes	nestin	-1.39	0.02	SRF	Miano J.M., et. at., 2007
Urod	uroporphyrinogen decarboxylase	-1.4	0.01	SRF	Sun Q. et.al., 2006
Lims1	LIM and senescent cell antigen-like domains 1	-1.42	0.05
Sod2	superoxide dismutase 2, mitochondrial	-1.43	0.01
Agtr2	angiotensin II receptor, type 2	-1.5	0.04
Bmpr1a	bone morphogenetic protein receptor, type 1A	-1.52	0.04
Rhoq	ras homolog gene family, member Q	-1.53	0	SRF	Miano J.M., et. at., 2007
Igf2	insulin-like growth factor 2	-1.54	0.02	SRF	Sun Q. et.al., 2006
Ndufs1	NADH dehydrogenase (ubiquinone) Fe-S protein 1	-1.55	0	SRF	Sun Q. et.al., 2006
Foxp2	forkhead box P2	-1.61	0.05
Il17rb	interleukin 17 receptor B	-1.66	0.04	SRF	Sun Q. et.al., 2006
Srf	serum response factor	-1.72	0	SRF	Miano J.M., et. at., 2007
Gna12	guanine nucleotide binding protein, alpha 12	-1.77	0.05
Lpp	LIM domain containing preferred translocation partner in lipoma	-1.77	0.04	SRF	Miano J.M., et. at., 2007
Itpr1	inositol 1,4,5-triphosphate receptor 1	-1.86	0.04	SRF	Miano J.M., et. at., 2007
Pdgfd	platelet-derived growth factor, D polypeptide	-1.88	0.01
Smarca2	SWI/SNF related, matrix associated, actin dependent regulator of chromatin, subfamily a, member 2	-2.01	0.02
Abcc9	ATP-binding cassette, sub-family C (CFTR/MRP), member 9	-2.04	0.05
Dmpk	dystrophia myotonica-protein kinase	-2.08	0.02
Sdc2	syndecan 2	-2.09	0.01	SRF	Miano J.M., et. at., 2007
Myl4	myosin, light polypeptide 4	-2.37	0.03
Rgs2	regulator of G-protein signaling 2	-2.49	0.01	SRF	Miano J.M. et al., 2007
Vcl	vinculin	-2.58	0.02	SRF	Miano J.M. et al., 2007
Col8a2	collagen, type VIII, alpha 2	-2.68	0.01
Tns1	tensin 1	-2.74	0.03	SRF	Miano J.M. et al., 2007
Ldb2	LIM domain binding 2	-2.79	0.04	SRF	Sun Q. et. al., 2006
Fhl2	four and a half LIM domains 2	-2.85	0.03	SRF	Miano J.M. et al., 2007
Mylk	myosin, light polypeptide kinase	-2.87	0.02	SRF	Miano J.M. et al., 2007
Tln1	talin 1	-3.41	0.04	SRF	Sun Q. et. al., 2006
Ckm	creatine kinase, muscle	-5.01	0.04	SRF	Miano J.M. et al., 2007
Pln	phospholamban	-9.18	0.02	SRF	Miano J.M. et al., 2007
