# Supplementary material for: MicroRNAs Dynamically Remodel Gastrointestinal Smooth Muscle Cells
Source: PLoS One. 2011 Apr 14;6(4):e18628. doi: 10.1371/journal.pone.0018628 (PMC3077387; doi:10.1371/journal.pone.0018628)
Supplement: Table S4 — A list of transcriptional regulators dysregulated in the smDicer knockout mice. (XLS) [file pone.0018628.s007.xls]

## Sheet: Sheet1
Table S4. A list of transcriptional regulators dysregulated in the smDicer knockout mice
Expression was tested by PCR (see Figure S2 in the supporting material).
GeneChip array			GO biological process		Expression
Fold change	P value	Gene	Cell phenotype	Regulation	SM	SMC
-8.81	0.0163	Irx5	Differentiation		Yes	No
-2.6	0.03	Cited4		Positive
-2.19	0.0452	Hoxb2
-2.02	0.0379	Tcea3
-1.96	0.0479	Id4	Proliferation/differentiation	Positive/negative	Yes	Yes
-1.8	0.0103	Pknox2
-1.79	0.0049	Rpl7l1
-1.77	0.0232	Nkx2-3	Proliferation/differentiation	Positive	Yes	Yes
-1.75	0.021	Polr3k
-1.71	0.032	Hoxc5
-1.52	0.0249	Polr2i
-1.49	0.0166	Polr3k
-1.47	0.0007	Rpl7l1
-1.45	0.0004	Mxd4		Negative
-1.45	0.0233	Pou3f1	Differentiation	Positive	Yes	No
-1.44	0.0427	Tcf15
-1.39	0.0462	Pgr	Proliferation		Yes	Yes
-1.37	0.0445	Shox2	Proliferation/differentiation	Positive	No	No
-1.35	0.0322	Med27
-1.34	0.0328	Klf9
-1.31	0.0366	Znrd1	Differentiation		Yes	Yes
-1.28	0.042	Zhx2		Negative
-1.27	0.029	Rpl7
-1.27	0.0413	Cux1	Differentiation		No	No
-1.26	0.0297	Polr3k
-1.26	0.0419	Hif1a	Differentiation	Positive/negative	Yes	Yes
-1.25	0.0201	Mycl1
-1.24	0.0116	Rfx3		Negative
-1.24	0.0197	Lhx5	Proliferation/differentiation		No	No
-1.24	0.0277	Pbx4
-1.23	0.0038	Zhx1		Negative
-1.23	0.0173	Pax6	Proliferation/differentiation	Positive/negative	No	No
-1.23	0.028	Thra		Positive/negative
-1.21	0.0158	Adnp2
-1.19	0.0133	Ntn3
-1.19	0.0241	2210012G02Rik
-1.18	0.0218	Alx1		Positive/negative
-1.18	0.025	Sim1	Differentiation		No	No
-1.17	0.0182	Rpl7
-1.14	0.0147	Rhox5		Negative
-1.14	0.0333	Cnot2
-1.14	0.0384	Med6		Positive
-1.11	0.0475	Arnt	Differentiation	Positive	Yes	Yes
1.02	0.0002	Sox15	Differentiation	Positive	No	No
1.07	0.022	Hoxb1		Positive
1.09	0.0224	Prox1	Proliferation/differentiation	Positive/negative	Yes	No
1.14	0.0193	Barx2	Differentiation	Positive	Yes	No
1.21	0.0113	Hoxd11	Differentiation	Positive	No	No
1.24	0.0171	Tceanc
1.29	0.036	Neurod4	Proliferation/differentiation		Yes	No
1.3	0.0307	Zhx3		Negative
1.33	0.0081	Tcf12
1.41	0.0077	Max
1.42	0.0423	Myod1	Differentiation		No	No
1.7	0.0277	Mycl1
1.72	0.0258	Ahr
1.72	0.0384	Hif3a
2.57	0.049	Npas2		Positive
	Total	Differentiation	Proliferation	Both
	19	18	8	7
	Total	Positive	Negative	Both
	23	17	12	6
