# Supplementary material for: MicroRNAs Dynamically Remodel Gastrointestinal Smooth Muscle Cells
Source: PLoS One. 2011 Apr 14;6(4):e18628. doi: 10.1371/journal.pone.0018628 (PMC3077387; doi:10.1371/journal.pone.0018628)
Supplement: Table S5 — A list of miRNAs targeting SM genes. (XLS) [file pone.0018628.s008.xls]

## Sheet: Sheet1
Table S5. A list of miRNAs targeting SM genes
GeneChip array				Targeting miRNA		Cloning profile
Fold change	P value	Gene Symbol	ID	PicTar	TargetScan
-9.18	0.02	Pln	NM_023129	N/A
			NM_001141927		miR-103	SM-common
					miR-107	SM-common
					miR-129-5p	SM-unique
					miR-140	SM-common
					miR-143	SM-common
					miR-145	SM-common
					miR-146a	SM-common
					miR-146b	SM-common
					miR-196a	non-SM
					miR-196b	non-SM
					miR-200b	SM-unique
					miR-200c	non-SM
					miR-221	SM-common
					miR-222	SM-common
					miR-429	SM-unique
					miR-876-3p	non-SM
-5.01	0.04	Ckm	NM_007710	N/A
					miR-138	SM-unique
-3.41	0.04	Tln1	NM_011602	miR-546		non-SM
					miR-103	SM-common
					miR-107	SM-common
					miR-124	SM-unique
					miR-19a	SM-common
					miR-19b	SM-common
-2.87	0.02	Mylk	NM_139300	N/A
					miR-1	SM-common
					miR-106a	SM-unique
					miR-106b	SM-common
					miR-138	SM-unique
					miR-139-5p	SM-unique
					miR-150	SM-common
					miR-15a	SM-common
					miR-15b	SM-common
					miR-16	SM-common
					miR-17	SM-common
					miR-181a	SM-common
					miR-181b	SM-common
					miR-181c	SM-common
					miR-181d	SM-unique
					miR-18a	SM-common
					miR-18b	non-SM
					miR-195	SM-common
					miR-205	SM-unique
					miR-206	non-SM
					miR-20a	SM-common
					miR-20b	SM-unique
					miR-214	SM-common
					miR-22	SM-common
					miR-322	SM-common
					miR-365	SM-unique
					miR-497	SM-common
					miR-761	non-SM
					miR-9	SM-common
					miR-93	SM-common
-2.85	0.03	Fhl2	NM_010212		miR-181a	SM-common
					miR-181b	SM-common
					miR-181c	SM-common
					miR-181d	SM-unique
					miR-216b	non-SM
				miR-25	miR-25	SM-common
				miR-32	miR-32	SM-unique
				miR-363	miR-363	SM-unique
				miR-367	miR-367	non-SM
				miR-92		non-SM
					miR-92a	SM-common
					miR-92b	SM-common
-2.79	0.04	Ldb2	NM_001077398	N/A
			NM_010698		miR-135a	SM-unique
					miR-135b	SM-unique
					miR-184	non-SM
					miR-425	SM-unique
					miR-489	non-SM
					miR-9	SM-common
					miR-96	non-SM
-2.74	0.03	Tns1	XM_619639	N/A	N/A
-2.68	0.01	Col8a2	NM_199473		miR-101a	SM-common
			XM_984786		miR-101b	SM-unique
					miR-132	SM-common
					miR-150	SM-common
					miR-190	SM-unique
					miR-190b	non-SM
					miR-191	SM-common
					miR-212	non-SM
					miR-214	SM-common
					miR-216b	non-SM
					miR-31	non-SM
				miR-33		non-SM
					miR-338-3p	SM-common
					miR-761	non-SM
-2.58	0.02	Vcl	NM_009502		miR-106a	SM-unique
					miR-106b	SM-common
					miR-135a	SM-unique
					miR-135b	SM-unique
					miR-15a	SM-common
					miR-15b	SM-common
					miR-16	SM-common
					miR-17	SM-common
				miR-182	miR-182	non-SM
					miR-195	SM-common
					miR-199-5p	SM-common
					miR-20a	SM-common
					miR-20b	SM-unique
					miR-21	SM-common
					miR-214	SM-common
					miR-29a	SM-common
					miR-29b	SM-common
					miR-29c	SM-common
					miR-30a	SM-common
					miR-30b	SM-common
					miR-30c	SM-common
					miR-30d	SM-common
					miR-30e	SM-common
					miR-322	SM-common
				miR-34a	miR-34a	SM-common
					miR-34b-5p	non-SM
				miR-34c	miR-34c	SM-unique
					miR-384-5p	SM-unique
				miR-449		non-SM
					miR-449a	SM-unique
					miR-449b	non-SM
					miR-449c	non-SM
					miR-497	SM-common
					miR-590-5p	non-SM
					miR-699	non-SM
					miR-761	non-SM
				miR-92		non-SM
					miR-93	SM-common
				miR-96		non-SM
-2.49	0.01	Rgs2	NM_009061		miR-1	SM-common
					miR-128	SM-common
					miR-130a	SM-common
					miR-130b	non-SM
					miR-140	SM-common
					miR-145	SM-common
					miR-181a	SM-common
					miR-181b	SM-common
					miR-181c	SM-common
					miR-181d	SM-unique
				miR-182	miR-182	non-SM
					miR-194	SM-common
					miR-206	non-SM
					miR-218	SM-common
					miR-22	SM-common
					miR-223	SM-unique
					miR-301a	SM-common
					miR-301b	non-SM
					miR-30a	SM-common
					miR-30b	SM-common
					miR-30c	SM-common
					miR-30d	SM-common
					miR-30e	SM-common
					miR-384-5p	SM-unique
					miR-499	non-SM
					miR-721	non-SM
					miR-876-3p	non-SM
				miR-96	miR-96	non-SM
-2.37	0.03	Myl4	NM_010858	N/A
					miR-194	SM-common
-2.09	0.01	Sdc2	NM_008304	let-7d		SM-common
					miR-141	non-SM
					miR-150	SM-common
				miR-182		non-SM
					miR-18a	SM-common
					miR-18b	non-SM
					miR-200a	SM-common
				miR-200b	miR-200b	SM-unique
				miR-200c	miR-200c	non-SM
				miR-202		non-SM
				miR-214		SM-common
					miR-218	SM-common
				miR-221		SM-common
				miR-222		SM-common
					miR-25	SM-common
					miR-27a	SM-common
					miR-27b	SM-common
					miR-32	SM-unique
					miR-363	SM-unique
					miR-367	non-SM
				miR-429	miR-429	SM-unique
					miR-449	non-SM
					miR-761	non-SM
					miR-9	SM-common
					miR-92a	SM-common
					miR-92b	SM-common
				miR-96		non-SM
-2.08	0.02	Dmpk	NM_032418	N/A	N/A
-2.04	0.05	Abcc9	NM_001044720		let-7a	SM-common
			NM_011511		let-7b	SM-common
			NM_021041		let-7c	SM-common
			NM_021042		let-7d	SM-common
					let-7e	SM-common
					let-7f	SM-common
					let-7g	SM-common
					let-7i	SM-common
					miR-1	SM-common
					miR-10a	SM-common
					miR-10b	SM-common
					miR-135a	SM-unique
					miR-135b	SM-unique
				miR-136		SM-unique
					miR-137	SM-unique
					miR-139-5p	SM-unique
					miR-153	SM-unique
					miR-181a	SM-common
					miR-181b	SM-common
					miR-181c	SM-common
					miR-181d	SM-unique
					miR-182	non-SM
					miR-194	SM-common
					miR-206	non-SM
					miR-216a	non-SM
					miR-221	SM-common
					miR-222	SM-common
					miR-26a	SM-common
					miR-26b	SM-common
					miR-30a	SM-common
					miR-30b	SM-common
					miR-30c	SM-common
					miR-30d	SM-common
					miR-30e	SM-common
					miR-384-5p	SM-unique
					miR-425	SM-unique
					miR-489	non-SM
					miR-503	non-SM
					miR-98	SM-common
-2.01	0.02	Smarca2	NM_011416	miR-101a		SM-common
			NM_026003	miR-101b		SM-unique
					miR-128	SM-common
				miR-128a		SM-common
				miR-128b		SM-common
				miR-140_star		SM-common
					miR-142-3p	SM-unique
				miR-144		non-SM
					miR-184	non-SM
				miR-186		SM-common
				miR-199a		SM-common
				miR-199a_star		SM-common
					miR-199a-5p	SM-common
				miR-199b		SM-common
				miR-19a	miR-19a	SM-common
				miR-19b	miR-19b	SM-common
					miR-200b	SM-unique
					miR-200c	non-SM
				miR-291a-5p		non-SM
				miR-376b		SM-unique
					miR-429	SM-unique
				miR-468		non-SM
				miR-484		SM-common
				miR-9_star		SM-unique
-1.88	0.01	Pdgfd	NM_027924	N/A
					miR-153	SM-unique
					miR-183	non-SM
					miR-25	SM-common
					miR-26a	SM-common
					miR-26b	SM-common
					miR-32	SM-unique
					miR-363	SM-unique
					miR-367	non-SM
					miR-92a	SM-common
					miR-92b	SM-common
-1.86	0.04	Itpr1	NM_010585	miR-103	miR-103	SM-common
				miR-107	miR-107	SM-common
				miR-130a	miR-130a	SM-common
				miR-130b	miR-130b	non-SM
					miR-143	SM-common
				miR-153		SM-unique
				miR-15a	miR-15a	SM-common
				miR-15b	miR-15b	SM-common
				miR-16	miR-16	SM-common
				miR-182		non-SM
				miR-195	miR-195	SM-common
				miR-19a	miR-19a	SM-common
				miR-19b	miR-19b	SM-common
				miR-200b	miR-200b	SM-unique
				miR-200c	miR-200c	non-SM
				miR-204	miR-204	SM-common
				miR-211	miR-211	non-SM
					miR-217	non-SM
				miR-25	miR-25	SM-common
				miR-26a		SM-common
				miR-26b		SM-common
				miR-291b-3p		non-SM
				miR-301		non-SM
					miR-301a	SM-common
					miR-301b	non-SM
					miR-301b	non-SM
				miR-302c		non-SM
				miR-32	miR-32	SM-unique
					miR-322	SM-common
				miR-363	miR-363	SM-unique
				miR-367	miR-367	non-SM
				miR-424		non-SM
					miR-425	SM-unique
				miR-429	miR-429	SM-unique
				miR-448		non-SM
					miR-489	non-SM
					miR-497	SM-common
					miR-721	non-SM
				miR-92		non-SM
					miR-92a	SM-common
					miR-92b	SM-common
				miR-96		non-SM
-1.77	0.05	Gna12	NM_010302	N/A
					miR-103	SM-common
					miR-107	SM-common
					miR-138	SM-unique
					miR-15a	SM-common
					miR-15b	SM-common
					miR-16	SM-common
					miR-195	SM-common
					miR-27a	SM-common
					miR-27b	SM-common
					miR-322	SM-common
					miR-497	SM-common
-1.77	0.04	Lpp	NM_178665	miR-1		SM-common
					miR-124	SM-unique
				miR-126-5p		SM-common
					miR-128	SM-common
					miR-130a	SM-common
					miR-130b	non-SM
					miR-140	SM-common
					miR-145	SM-common
					miR-181a	SM-common
					miR-181a	SM-common
					miR-181c	SM-common
					miR-181d	SM-unique
					miR-182	non-SM
					miR-184	non-SM
					miR-194	SM-common
				miR-19a	miR-19a	SM-common
				miR-19b	miR-19b	SM-common
				miR-203	miR-203	SM-unique
				miR-206		non-SM
					miR-216a	non-SM
					miR-219	SM-unique
					miR-27a	SM-common
					miR-27b	SM-common
					miR-301a	SM-common
					miR-301b	non-SM
					miR-721	non-SM
					miR-876-3p	non-SM
-1.72	0	Srf	NM_020493	miR-101a		SM-common
				miR-101b		SM-unique
				miR-10b		SM-common
					miR-125a-5p	SM-common
					miR-125b-5p	SM-common
					miR-140	SM-common
					miR-141	non-SM
				miR-142-5p		SM-common
				miR-144		non-SM
				miR-149		SM-unique
				miR-150	miR-150	SM-common
					miR-181a	SM-common
					miR-181b	SM-common
					miR-181c	SM-common
					miR-181d	SM-unique
				miR-199a_star		SM-common
					miR-200a	SM-common
				miR-200b	miR-200b	SM-unique
				miR-200c	miR-200c	non-SM
					miR-204	SM-common
					miR-211	non-SM
					miR-22	SM-common
				miR-296		SM-unique
				miR-320		SM-common
				miR-328		SM-unique
					miR-351	SM-unique
				miR-429	miR-429	SM-unique
				miR-483		non-SM
				miR-486		SM-unique
				miR-539		SM-unique
					miR-7a	SM-unique
					miR-7b	SM-unique
					miR-876-3p	non-SM
-1.66	0.04	Il17rb	NM_019583	N/A
					miR-103	SM-common
					miR-107	SM-common
					miR-150	SM-common
					miR-145	SM-common
					miR-148a	non-SM
					miR-148a	SM-common
					miR-152	SM-common
					miR-34a	SM-common
					miR-34b-5p	SM-common
					miR-34c	SM-common
					miR-449a	SM-common
					miR-449b	SM-common
					miR-449c	non-SM
					miR-699	SM-unique
					miR-130a	SM-unique
					miR-130b	non-SM
					miR-301a	non-SM
					miR-130b	non-SM
					miR-721	non-SM
-1.61	0.05	Foxp2	NM_053242	let-7a	let-7a	SM-common
			NM_212435	let-7b	let-7b	SM-common
				let-7c	let-7c	SM-common
				let-7d	let-7d	SM-common
				let-7e	let-7e	SM-common
				let-7f	let-7f	SM-common
				let-7g	let-7g	SM-common
				let-7i	let-7i	SM-common
				miR-122a		non-SM
				miR-128a		SM-common
				miR-128b		SM-common
					miR-129-5p	SM-unique
					miR-132	SM-common
				miR-133a	miR-133a	SM-common
				miR-133b	miR-133b	SM-common
				miR-139		non-SM
					miR-139-5p	SM-unique
				miR-140	miR-140	SM-common
				miR-141		non-SM
				miR-182	miR-182	non-SM
				miR-190	miR-190	SM-unique
					miR-190b	non-SM
				miR-194	miR-194	SM-common
					miR-196a	non-SM
					miR-196b	non-SM
				miR-19a	miR-19a	SM-common
				miR-19b	miR-19b	SM-common
				miR-200a		SM-common
				miR-202		non-SM
				miR-203	miR-203	SM-unique
					miR-204	SM-common
					miR-21	SM-common
					miR-211	non-SM
					miR-212	non-SM
					miR-214	SM-common
					miR-216b	non-SM
				miR-218		SM-common
					miR-23a	SM-common
					miR-23b	SM-common
					miR-25	SM-common
					miR-26a	SM-common
					miR-26b	SM-common
				miR-27a	miR-27a	SM-common
				miR-27b	miR-27b	SM-common
					miR-32	SM-unique
				miR-33		non-SM
				miR-330		SM-unique
				miR-34a		SM-common
					miR-363	SM-unique
				miR-367	miR-367	non-SM
				miR-376b		SM-unique
				miR-376c		SM-unique
				miR-381		SM-unique
				miR-410		SM-unique
				miR-449		non-SM
				miR-466		SM-unique
					miR-499	non-SM
				miR-540		SM-unique
					miR-590-5p	non-SM
					miR-761	non-SM
					miR-876-3p	non-SM
					miR-9	SM-common
					miR-92a	SM-common
					miR-92b	SM-common
				miR-96	miR-96	non-SM
				miR-98	miR-98	SM-common
-1.55	0	Ndufs1	NM_145518	N/A
					miR-155	non-SM
-1.54	0.02	Igf2	NM_001122736		miR-1	SM-common
			NM_001122737		miR-103	SM-common
			NM_010514		miR-107	SM-common
					miR-133a	SM-common
					miR-133b	SM-common
					miR-138	SM-unique
				miR-141	miR-141	non-SM
					miR-145	SM-common
					miR-146a	SM-common
					miR-146b	SM-common
					miR-150	SM-common
					miR-15a	SM-common
					miR-15b	SM-common
					miR-16	SM-common
					miR-18a	SM-common
					miR-18b	non-SM
					miR-192	non-SM
					miR-195	SM-common
				miR-200a	miR-200a	SM-common
					miR-206	non-SM
					miR-215	SM-unique
					miR-218	SM-common
					miR-31	non-SM
					miR-322	SM-common
					miR-34a	SM-common
					miR-34b-5p	non-SM
					miR-34c	SM-unique
					miR-365	SM-unique
				miR-378		SM-common
					miR-425	SM-unique
					miR-449a	SM-unique
					miR-449b	non-SM
					miR-449c	non-SM
					miR-489	non-SM
					miR-490	SM-common
					miR-497	SM-common
					miR-699	non-SM
				miR-9		SM-common
-1.53	0	Rhoq	NM_145491	miR-124a		non-SM
				miR-125a		non-SM
					miR-125a-5p	SM-common
				miR-125b		SM-unique
					miR-125b-5p	SM-common
				miR-134		SM-unique
				miR-142-5p		SM-common
				miR-181a		SM-common
				miR-181b		SM-common
				miR-181c		SM-common
				miR-218		SM-common
				miR-219		SM-unique
				miR-26a		SM-common
				miR-26b		SM-common
				miR-322		SM-common
				miR-351	miR-351	SM-unique
				miR-381		SM-unique
				miR-466		SM-unique
				miR-543		SM-common
				miR-9		SM-common
-1.52	0.04	Bmpr1a	NM_009758		miR-101a	SM-common
					miR-101b	SM-unique
					miR-122	non-SM
					miR-124	SM-unique
				miR-124a		non-SM
					miR-128	SM-common
					miR-129-5p	SM-unique
					miR-132	SM-common
					miR-135a	SM-unique
					miR-135b	SM-unique
					miR-137	SM-unique
					miR-139-5p	SM-unique
				miR-142		SM-unique
					miR-144	non-SM
					miR-146a	SM-common
					miR-146b	SM-common
				miR-154		SM-unique
				miR-15a	miR-15a	SM-common
				miR-15b	miR-15b	SM-common
				miR-16	miR-16	SM-common
					miR-193	SM-common
					miR-193b	SM-common
				miR-195	miR-195	SM-common
					miR-203	SM-unique
					miR-212	non-SM
					miR-216a	non-SM
					miR-217	non-SM
					miR-218	SM-common
					miR-219	SM-unique
					miR-221	SM-common
					miR-222	SM-common
				miR-27a		SM-common
				miR-27b		SM-common
				miR-291a-5p		non-SM
					miR-29a	SM-common
					miR-29b	SM-common
					miR-29c	SM-common
					miR-31	non-SM
					miR-322	SM-common
				miR-330		SM-unique
					miR-34a	SM-common
					miR-34b-5p	non-SM
					miR-34c	SM-unique
				miR-381		SM-unique
					miR-383	SM-unique
					miR-449a	SM-unique
					miR-449b	non-SM
					miR-449c	non-SM
					miR-497	SM-common
				miR-503	miR-503	non-SM
					miR-699	non-SM
-1.5	0.04	Agtr2	NM_007429	N/A
					miR-124	SM-unique
					miR-138	SM-unique
					miR-142-3p	SM-unique
					miR-203	SM-unique
					miR-216a	non-SM
					miR-29a	SM-common
					miR-29b	SM-common
					miR-29c	SM-common
					miR-338-3p	SM-common
-1.43	0.01	Sod2	NM_013671		let-7a	SM-common
					let-7b	SM-common
					let-7c	SM-common
					let-7d	SM-common
					let-7e	SM-common
					let-7f	SM-common
					let-7g	SM-common
					let-7i	SM-common
					miR-128	SM-common
					miR-129-5p	SM-unique
					miR-132	SM-common
					miR-135a	SM-unique
					miR-135b	SM-unique
					miR-137	SM-unique
					miR-141	non-SM
					miR-144	non-SM
					miR-145	SM-common
					miR-146a	SM-common
					miR-146b	SM-common
					miR-148a	SM-common
					miR-148b	SM-common
					miR-152	SM-common
				miR-155	miR-155	non-SM
					miR-181a	SM-common
					miR-181b	SM-common
					miR-181c	SM-common
					miR-181d	SM-unique
					miR-18a	SM-common
					miR-18b	non-SM
					miR-200a	SM-common
					miR-212	non-SM
					miR-218	SM-common
					miR-22	SM-common
					miR-24	SM-common
					miR-291a-3p	non-SM
					miR-294	non-SM
					miR-295	non-SM
					miR-302a	non-SM
					miR-302b	non-SM
					miR-302d	non-SM
					miR-365	SM-unique
					miR-98	SM-common
-1.42	0.05	Lims1	NM_026148		miR-124	SM-unique
				miR-124a		non-SM
					miR-128	SM-common
					miR-129-5p	SM-unique
					miR-133a	SM-common
					miR-133b	SM-common
					miR-135a	SM-unique
					miR-135b	SM-unique
					miR-138	SM-unique
					miR-140	SM-common
					miR-150	SM-common
					miR-155	non-SM
					miR-15a	SM-common
					miR-16	SM-common
				miR-182	miR-182	non-SM
					miR-192	non-SM
					miR-194	SM-common
					miR-195	SM-common
					miR-203	SM-unique
					miR-205	SM-unique
					miR-21	SM-common
					miR-215	SM-unique
					miR-216a	non-SM
					miR-221	SM-common
					miR-222	SM-common
					miR-26a	SM-common
					miR-26b	SM-common
					miR-291a-3p	non-SM
					miR-294	non-SM
					miR-295	non-SM
				miR-298		non-SM
				miR-29a	miR-29a	SM-common
				miR-29b	miR-29b	SM-common
				miR-29c	miR-29c	SM-common
					miR-302a	non-SM
					miR-302b	non-SM
					miR-302d	non-SM
					miR-30a	SM-common
					miR-30b	SM-common
					miR-30c	SM-common
					miR-30d	SM-common
					miR-30e	SM-common
					miR-384-5p	SM-unique
					miR-425	SM-unique
					miR-489	non-SM
					miR-497	SM-common
					miR-590-5p	non-SM
					miR-876-3p	non-SM
					miR-9	SM-common
				miR-96		non-SM
-1.4	0.01	Urod	NM_009478	N/A
					miR-216b	non-SM
-1.39	0.02	Nes	NM_016701	N/A
					miR-10a	SM-common
					miR-10b	SM-common
					miR-143	SM-common
					miR-214	SM-common
					miR-24	SM-common
					miR-761	non-SM
-1.37	0.02	Dcbld2	NM_028523	miR-101a	miR-101a	SM-common
				miR-101b	miR-101b	SM-unique
					miR-103	SM-common
				miR-106a	miR-106a	SM-unique
				miR-106b	miR-106b	SM-common
					miR-107	SM-common
					miR-128	SM-common
					miR-129-5p	SM-unique
				miR-130a	miR-130a	SM-common
				miR-130b	miR-130b	non-SM
					miR-138	SM-unique
				miR-139		non-SM
					miR-139-5p	SM-unique
					miR-141	non-SM
				miR-144		non-SM
					miR-148a	SM-common
					miR-148b	SM-common
					miR-152	SM-common
					miR-15a	SM-common
					miR-15b	SM-common
					miR-16	SM-common
					miR-17	SM-common
				miR-17-5p		SM-common
					miR-181a	SM-common
					miR-181b	SM-common
					miR-181c	SM-common
					miR-181d	SM-unique
					miR-195	SM-common
				miR-199a_star		SM-common
				miR-19a	miR-19a	SM-common
				miR-19b	miR-19b	SM-common
					miR-200a	SM-common
					miR-200b	SM-unique
					miR-200c	non-SM
					miR-203	SM-unique
					miR-204	SM-common
				miR-20a	miR-20a	SM-common
				miR-20b	miR-20b	SM-unique
					miR-211	non-SM
					miR-216a	non-SM
					miR-217	non-SM
					miR-218	SM-common
				miR-219	miR-219	SM-unique
					miR-22	SM-common
					miR-223	SM-unique
					miR-23a	SM-common
					miR-23b	SM-common
				miR-24	miR-24	SM-common
				miR-26a		SM-common
				miR-26b		SM-common
				miR-291a-3p		non-SM
				miR-291b-3p		non-SM
				miR-294		non-SM
				miR-295		non-SM
					miR-29a	SM-common
					miR-29b	SM-common
					miR-29c	SM-common
				miR-301		non-SM
					miR-301a	SM-common
					miR-301b	non-SM
				miR-337		SM-unique
					miR-34a	SM-common
					miR-34b-5p	non-SM
					miR-34c	SM-unique
				miR-381		SM-unique
					miR-429	SM-unique
					miR-449a	SM-unique
					miR-449b	non-SM
					miR-449c	non-SM
				miR-467		SM-unique
				miR-484		SM-common
					miR-497	SM-common
					miR-519	non-SM
					miR-699	non-SM
					miR-721	non-SM
				miR-9_star		SM-unique
				miR-93	miR-93	SM-common
-1.36	0.02	Kcnma1	NM_010610	N/A
					miR-138	SM-unique
					miR-141	non-SM
					miR-181a	SM-common
					miR-181b	SM-common
					miR-181c	SM-common
					miR-181d	SM-unique
					miR-200a	SM-common
					miR-23a	SM-common
					miR-23b	SM-common
					miR-33	non-SM
-1.34	0.05	Nfyb	NM_010914		miR-103	SM-common
					miR-107	SM-common
					miR-143	SM-common
					miR-214	SM-common
					miR-216b	non-SM
					miR-22	SM-common
					miR-221	SM-common
					miR-222	SM-common
					miR-30a	SM-common
					miR-30b	SM-common
					miR-30c	SM-common
					miR-30d	SM-common
					miR-30e	SM-common
				miR-322		SM-common
				miR-381		SM-unique
					miR-384-5p	SM-unique
				miR-467		SM-unique
					miR-761	non-SM
-1.33	0.04	Egfr	NM_007912	N/A
			NM_207655		miR-106a	SM-unique
					miR-106b	SM-common
					miR-10a	SM-common
					miR-10b	SM-common
					miR-129-5p	SM-unique
					miR-133a	SM-common
					miR-133b	SM-common
					miR-138	SM-unique
					miR-139-5p	SM-unique
					miR-141	non-SM
					miR-142-3p	SM-unique
					miR-143	SM-common
					miR-155	non-SM
					miR-17	SM-common
					miR-183	non-SM
					miR-196a	non-SM
					miR-196d	non-SM
					miR-200a	SM-common
					miR-200b	SM-unique
					miR-200c	non-SM
					miR-203	SM-unique
					miR-20a	SM-common
					miR-20b	SM-unique
					miR-223	SM-unique
					miR-24	SM-common
					miR-27a	SM-common
					miR-27b	SM-common
					miR-34a	SM-common
					miR-34b-5p	non-SM
					miR-34c	SM-unique
					miR-429	SM-unique
					miR-449a	SM-unique
					miR-449b	non-SM
					miR-449c	non-SM
					miR-699	non-SM
					miR-93	SM-common
-1.33	0.04	Eif4e	NM_007917	miR-1	miR-1	SM-common
			XM_001004193		miR-148a	SM-common
					miR-148b	SM-common
				miR-150	miR-150	SM-common
					miR-152	SM-common
				miR-15a		SM-common
				miR-15b		SM-common
				miR-16		SM-common
				miR-186		SM-common
				miR-195		SM-common
					miR-200b	SM-unique
					miR-200c	non-SM
					miR-203	SM-unique
				miR-205	miR-205	SM-unique
				miR-206	miR-206	non-SM
					miR-216b	non-SM
				miR-330		SM-unique
				miR-337		SM-unique
				miR-376c		SM-unique
				miR-377		SM-unique
				miR-412		non-SM
					miR-429	SM-unique
				miR-503		non-SM
				miR-539		SM-unique
					miR-7a	SM-unique
					miR-7b	SM-unique
				miR-9	miR-9	SM-common
-1.32	0.01	Atxn1	NM_009124	miR-101a	miR-101a	SM-common
				miR-101b	miR-101b	SM-unique
				miR-139		non-SM
					miR-139-5p	SM-unique
					miR-141	non-SM
				miR-144		non-SM
					miR-148a	SM-common
					miR-148b	SM-common
					miR-150	SM-common
					miR-152	SM-common
					miR-181a	SM-common
					miR-181b	SM-common
					miR-181c	SM-common
					miR-181d	SM-unique
					miR-194	SM-common
					miR-196a	non-SM
					miR-196b	non-SM
				miR-199a_star		SM-common
					miR-199a-5p	SM-common
					miR-19a	SM-common
					miR-19b	SM-common
					miR-200a	SM-common
				miR-200b	miR-200b	SM-unique
				miR-200c	miR-200c	non-SM
					miR-221	SM-common
					miR-222	SM-common
					miR-23a	SM-common
					miR-23b	SM-common
				miR-429	miR-429	SM-unique
				miR-489		non-SM
-1.32	0.01	Hras1	NM_001130443	N/A	N/A
			NM_001130444
			NM_008284
-1.32	0.03	Jag1	NM_013822		miR-124	SM-unique
				miR-124a		non-SM
					miR-128	SM-common
				miR-129-5p	miR-129-5p	SM-unique
				miR-137		SM-unique
				miR-140	miR-140	SM-common
				miR-153	miR-153	SM-unique
					miR-181a	SM-common
					miR-181b	SM-common
					miR-181c	SM-common
					miR-181d	SM-unique
				miR-186		SM-common
				miR-21	miR-21	SM-common
					miR-221	SM-common
					miR-222	SM-common
				miR-224		SM-unique
				miR-26a	miR-26a	SM-common
				miR-26b	miR-26b	SM-common
				miR-335		SM-unique
				miR-345		SM-common
				miR-34a	miR-34a	SM-common
				miR-34b		SM-unique
					miR-34b-5p	non-SM
				miR-34c	miR-34c	SM-unique
				miR-369-3p		SM-unique
				miR-377		SM-unique
				miR-381		SM-unique
				miR-410		SM-unique
				miR-448		non-SM
				miR-449		non-SM
					miR-449a	SM-unique
					miR-449b	non-SM
					miR-449c	non-SM
				miR-450		non-SM
				miR-467		SM-unique
				miR-485-3p		non-SM
					miR-490	SM-common
					miR-590-5p	non-SM
					miR-699	non-SM
					miR-876-3p	non-SM
-1.32	0.02	Tiparp	NM_178892		miR-106	non-SM
				miR-129-3p		SM-unique
				miR-129-5p	miR-129-5p	SM-unique
					miR-132	SM-common
					miR-137	SM-unique
				miR-138	miR-138	SM-unique
					miR-139-5p	SM-unique
				miR-142-3p	miR-142-3p	SM-unique
				miR-142-5p		SM-common
					miR-148a	SM-common
					miR-148b	SM-common
					miR-152	SM-common
					miR-181a	SM-common
					miR-181b	SM-common
					miR-181c	SM-common
					miR-181d	SM-unique
					miR-212	non-SM
					miR-223	SM-unique
				miR-291a-3p	miR-291a-3p	non-SM
				miR-294	miR-294	non-SM
				miR-295	miR-295	non-SM
				miR-299		non-SM
				miR-302		non-SM
					miR-302a	non-SM
				miR-302b	miR-302b	non-SM
				miR-302c		non-SM
				miR-302d	miR-302d	non-SM
					miR-30a	SM-common
					miR-30b	SM-common
					miR-30c	SM-common
					miR-30d	SM-common
					miR-30e	SM-common
					miR-384-5p	SM-unique
					miR-449	non-SM
				miR-450		non-SM
				miR-464		non-SM
				miR-539		SM-unique
				miR-9_star		SM-unique
-1.29	0.04	Stk11	NM_011492		miR-106a	SM-unique
					miR-106b	SM-common
				miR-137		SM-unique
					miR-17	SM-common
					miR-20a	SM-common
					miR-20b	SM-unique
					miR-93	SM-common
-1.29	0.03	Vtn	NM_011707	N/A
					miR-143	SM-common
-1.28	0.05	Cfl1	NM_007687		miR-103	SM-common
					miR-107	SM-common
				miR-182	miR-182	non-SM
				miR-326		SM-unique
				miR-331		non-SM
				miR-370		non-SM
				miR-382		SM-unique
				miR-96		non-SM
-1.28	0.04	Mef2c	NM_025282	miR-153		SM-unique
				miR-182	miR-182	non-SM
				miR-194		SM-common
				miR-202		non-SM
					miR-204	SM-common
					miR-211	non-SM
				miR-291a-3p	miR-291a-3p	non-SM
				miR-294	miR-294	non-SM
				miR-295	miR-295	non-SM
				miR-302		non-SM
					miR-302a	non-SM
				miR-302b	miR-302b	non-SM
				miR-302c		non-SM
				miR-302d	miR-302d	non-SM
				miR-30a-3p		SM-common
				miR-30e_star		SM-common
				miR-322		SM-common
				miR-323		non-SM
					miR-425	SM-unique
				miR-434-3p		non-SM
				miR-448		non-SM
				miR-467		SM-unique
				miR-489	miR-489	non-SM
				miR-96		non-SM
-1.27	0.01	Ednra	NM_010332		miR-101a	SM-common
					miR-101b	SM-unique
					miR-103	SM-common
					miR-107	SM-common
					miR-124	SM-unique
					miR-128	SM-common
				miR-128a		SM-common
				miR-128b		SM-common
					miR-140	SM-common
					miR-192	non-SM
					miR-215	SM-unique
					miR-22	SM-common
				miR-27a	miR-27a	SM-common
				miR-27b	miR-27b	SM-common
					miR-30a	SM-common
				miR-30a-5p		SM-common
				miR-30b	miR-30b	SM-common
				miR-30c	miR-30c	SM-common
				miR-30d	miR-30d	SM-common
				miR-30e	miR-30e	SM-common
					miR-34a	SM-common
					miR-34b-5p	non-SM
					miR-34c	SM-unique
					miR-365	SM-unique
					miR-384-5p	SM-unique
					miR-449a	SM-unique
					miR-449b	non-SM
					miR-449c	non-SM
					miR-499	non-SM
					miR-699	non-SM
					miR-876-5p	non-SM
-1.25	0.04	Dnajb1	NM_018808		miR-128	SM-common
					miR-137	SM-unique
					miR-145	SM-common
				miR-155	miR-155	non-SM
				miR-19a	miR-19a	SM-common
				miR-19b	miR-19b	SM-common
					miR-217	non-SM
					miR-24	SM-common
					miR-31	non-SM
					miR-490	SM-common
				miR-541		SM-unique
				miR-9	miR-9	SM-common
-1.25	0.02	Nfatc2	NM_001037177	miR-1	miR-1	SM-common
			NM_001037178		miR-106a	SM-unique
			NM_010899		miR-106b	SM-common
					miR-124	SM-unique
				miR-124a		non-SM
					miR-132	SM-common
					miR-133a	SM-common
					miR-133b	SM-common
				miR-137	miR-137	SM-unique
					miR-138	SM-unique
					miR-145	SM-common
					miR-148a	SM-common
					miR-148b	SM-common
					miR-152	SM-common
				miR-153	miR-153	SM-unique
					miR-17	SM-common
					miR-194	SM-common
					miR-196a	non-SM
					miR-196b	non-SM
					miR-19a	SM-common
					miR-19b	SM-common
					miR-204	SM-common
				miR-206	miR-206	non-SM
					miR-20a	SM-common
					miR-20b	SM-unique
					miR-211	non-SM
					miR-212	non-SM
					miR-214	SM-common
					miR-217	non-SM
					miR-22	SM-common
					miR-29a	SM-common
					miR-29b	SM-common
					miR-29c	SM-common
					miR-30a	SM-common
					miR-30b	SM-common
					miR-30c	SM-common
					miR-30d	SM-common
					miR-30e	SM-common
					miR-34a	SM-common
					miR-34b-5p	non-SM
					miR-34c	SM-unique
					miR-383	SM-unique
					miR-384-5p	SM-unique
				miR-448		non-SM
					miR-449a	SM-unique
					miR-449b	non-SM
					miR-449c	non-SM
					miR-503	non-SM
					miR-699	non-SM
					miR-761	non-SM
					miR-7a	SM-unique
					miR-7b	SM-unique
					miR-9	SM-common
					miR-93	SM-common
-1.25	0.01	Pdlim5	NM_019808	N/A
			NM_019809		miR-124	SM-unique
			NM_022554		miR-143	SM-common
					miR-146a	SM-common
					miR-146b	SM-common
					miR-15a	SM-common
					miR-15b	SM-common
					miR-16	SM-common
					miR-181a	SM-common
					miR-181b	SM-common
					miR-181c	SM-common
					miR-181d	SM-unique
					miR-195	SM-common
					miR-196a	non-SM
					miR-196b	non-SM
					miR-200b	SM-unique
					miR-200c	non-SM
					miR-208a	non-SM
					miR-208b	non-SM
					miR-214	SM-common
					miR-216b	non-SM
					miR-223	SM-unique
					miR-322	SM-common
					miR-338-3p	SM-common
					miR-429	SM-unique
					miR-490	SM-common
					miR-497	SM-common
					miR-761	non-SM
-1.24	0.03	Dok1	NM_010070	N/A
					miR-375	non-SM
-1.23	0.01	Pten	NM_008960	let-7g		SM-common
					miR-101a	SM-common
					miR-101b	SM-unique
				miR-106a	miR-106a	SM-unique
				miR-106b	miR-106b	SM-common
					miR-10a	SM-common
					miR-10b	SM-common
					miR-128	SM-common
				miR-129-3p		SM-unique
					miR-130a	SM-common
					miR-130b	non-SM
				miR-132	miR-132	SM-common
					miR-138	SM-unique
				miR-140_star		SM-common
				miR-141	miR-141	non-SM
					miR-144	non-SM
					miR-148a	SM-common
					miR-148b	SM-common
					miR-152	SM-common
					miR-153	SM-unique
					miR-17	SM-common
				miR-17-5p		SM-common
					miR-181a	SM-common
					miR-181b	SM-common
					miR-181c	SM-common
					miR-181d	SM-unique
				miR-188		non-SM
					miR-18a	SM-common
					miR-18b	non-SM
					miR-191	SM-common
				miR-193	miR-193	SM-common
					miR-193b	SM-common
				miR-19a	miR-19a	SM-common
				miR-19b	miR-19b	SM-common
				miR-200a	miR-200a	SM-common
					miR-200b	SM-unique
					miR-200c	non-SM
				miR-20a	miR-20a	SM-common
				miR-20b	miR-20b	SM-unique
				miR-212	miR-212	non-SM
					miR-214	SM-common
				miR-216		non-SM
					miR-216a	non-SM
					miR-216b	non-SM
				miR-217		non-SM
				miR-22	miR-22	SM-common
				miR-221		SM-common
				miR-224		SM-unique
					miR-23a	SM-common
					miR-23b	SM-common
					miR-25	SM-common
				miR-26a	miR-26a	SM-common
				miR-26b	miR-26b	SM-common
					miR-27a	SM-common
					miR-27b	SM-common
				miR-291a-3p	miR-291a-3p	non-SM
				miR-291a-5p		non-SM
				miR-291b-3p		non-SM
				miR-292-3p		non-SM
				miR-294	miR-294	non-SM
				miR-295	miR-295	non-SM
				miR-29a	miR-29a	SM-common
				miR-29b	miR-29b	SM-common
				miR-29c	miR-29c	SM-common
					miR-301a	SM-common
					miR-301b	non-SM
					miR-302a	non-SM
					miR-302b	non-SM
				miR-302b_star		non-SM
					miR-302c	non-SM
				miR-302c_star		non-SM
				miR-30a-3p	miR-30a	SM-common
					miR-30b	SM-common
					miR-30c	SM-common
					miR-30d	SM-common
					miR-30e	SM-common
				miR-30e_star		SM-common
					miR-32	SM-unique
				miR-324-3p		SM-unique
				miR-337		SM-unique
					miR-363	SM-unique
					miR-367	non-SM
				miR-376b_star		SM-unique
					miR-384-5p	SM-unique
					miR-425	SM-unique
					miR-429	SM-unique
				miR-467		SM-unique
				miR-485-5p		SM-unique
				miR-486		SM-unique
				miR-489	miR-489	non-SM
					miR-499	non-SM
				miR-540		SM-unique
				miR-542-3p		non-SM
					miR-721	non-SM
					miR-761	non-SM
				miR-9	miR-9	SM-common
					miR-92a	SM-common
					miR-92b	SM-common
				miR-93	miR-93	SM-common
-1.22	0.01	Gnaq	NM_008139	let-7d		SM-common
				miR-1	miR-1	SM-common
				miR-124a		non-SM
				miR-126-5p		SM-common
				miR-129-3p		SM-unique
				miR-129-5p	miR-129-5p	SM-unique
					miR-130a	SM-common
					miR-130b	non-SM
				miR-140		SM-common
				miR-141	miR-141	non-SM
					miR-142-3p	SM-unique
					miR-155	non-SM
					miR-15a	SM-common
					miR-15b	SM-common
					miR-16	SM-common
				miR-181a	miR-181a	SM-common
				miR-181b	miR-181b	SM-common
				miR-181c	miR-181c	SM-common
					miR-181d	SM-unique
				miR-182	miR-182	non-SM
					miR-193	SM-common
					miR-193b	SM-common
					miR-195	SM-common
					miR-199a-5p	SM-common
				miR-19a	miR-19a	SM-common
				miR-19b	miR-19b	SM-common
				miR-200a	miR-200a	SM-common
				miR-202		non-SM
				miR-204	miR-204	SM-common
				miR-206	miR-206	non-SM
				miR-211	miR-211	non-SM
					miR-214	SM-common
					miR-23a	SM-common
					miR-23b	SM-common
					miR-24	SM-common
				miR-25	miR-25	SM-common
					miR-301a	SM-common
					miR-301b	non-SM
				miR-302c_star		non-SM
					miR-30a	SM-common
				miR-30a-5p		SM-common
				miR-30b	miR-30b	SM-common
				miR-30c	miR-30c	SM-common
				miR-30d	miR-30d	SM-common
				miR-30e	miR-30e	SM-common
				miR-31		non-SM
				miR-32	miR-32	SM-unique
				miR-320		SM-common
				miR-323		non-SM
				miR-33		non-SM
				miR-338	miR-338-3p	SM-common
				miR-34a		SM-common
				miR-34b		SM-unique
				miR-34c		SM-unique
				miR-363	miR-363	SM-unique
				miR-367	miR-367	non-SM
				miR-376c		SM-unique
					miR-383	SM-unique
				miR-384		SM-unique
					miR-384-5p	SM-unique
				miR-449		non-SM
				miR-450		non-SM
				miR-466		SM-unique
					miR-497	SM-common
					miR-499	non-SM
				miR-543		SM-common
					miR-721	non-SM
					miR-761	non-SM
				miR-92		non-SM
					miR-92a	SM-common
					miR-92b	SM-common
				miR-96		non-SM
-1.2	0.03	Pde4b	NM_019840		miR-1	SM-common
					miR-101a	SM-common
					miR-101b	SM-unique
					miR-103	SM-common
					miR-107	SM-common
					miR-124	SM-unique
					miR-128	SM-common
					miR-142-3p	SM-unique
					miR-144	non-SM
					miR-15a	SM-common
					miR-15b	SM-common
					miR-16	SM-common
					miR-193	SM-common
					miR-193b	SM-common
					miR-195	SM-common
					miR-206	non-SM
					miR-216b	non-SM
					miR-217	non-SM
					miR-23a	SM-common
					miR-23b	SM-common
					miR-26a	SM-common
					miR-26b	SM-common
					miR-27a	SM-common
					miR-27b	SM-common
				miR-31	miR-31	non-SM
					miR-425	SM-unique
					miR-489	non-SM
					miR-497	SM-common
-1.18	0.01	Nf1	NM_010897	miR-103	miR-103	SM-common
				miR-107	miR-107	SM-common
				miR-10a		SM-common
				miR-126-5p		SM-common
				miR-128a	miR-128	SM-common
				miR-128b		SM-common
					miR-130a	SM-common
					miR-130b	non-SM
					miR-133a	SM-common
					miR-133b	SM-common
				miR-137	miR-137	SM-unique
					miR-140	SM-common
					miR-143	SM-common
					miR-148a	SM-common
					miR-148b	SM-common
					miR-150	SM-common
					miR-152	SM-common
					miR-15a	SM-common
					miR-15b	SM-common
					miR-16	SM-common
				miR-182	miR-182	non-SM
					miR-195	SM-common
					miR-19a	SM-common
					miR-19b	SM-common
					miR-205	SM-unique
					miR-208a	non-SM
					miR-208b	non-SM
					miR-223	SM-unique
				miR-23a		SM-common
				miR-23b		SM-common
				miR-27a	miR-27a	SM-common
				miR-27b	miR-27b	SM-common
					miR-291a-3p	non-SM
					miR-294	non-SM
					miR-295	non-SM
					miR-301a	SM-common
					miR-301b	non-SM
					miR-302a	non-SM
					miR-302b	non-SM
					miR-302d	non-SM
					miR-30a	SM-common
					miR-30b	SM-common
					miR-30c	SM-common
					miR-30d	SM-common
					miR-30e	SM-common
					miR-31	non-SM
					miR-322	SM-common
				miR-369-3p		SM-unique
				miR-378		SM-common
				miR-381		SM-unique
					miR-384-5p	SM-unique
				miR-424		non-SM
				miR-467		SM-unique
				miR-486		SM-unique
					miR-490	SM-common
					miR-497	SM-common
					miR-499	non-SM
					miR-503	non-SM
					miR-721	non-SM
					miR-876-3p	non-SM
				miR-96		non-SM
-1.18	0.01	Sgcd	NM_011891	miR-138		SM-unique
					miR-199a-5p	SM-common
-1.17	0.01	Ophn1	NM_052976	N/A
					miR-10a	SM-common
					miR-10b	SM-common
					miR-132	SM-common
					miR-143	SM-common
					miR-184	non-SM
					miR-199a-5p	SM-common
					miR-212	non-SM
					miR-29a	SM-common
					miR-29b	SM-common
					miR-29c	SM-common
					miR-30a	SM-common
					miR-30b	SM-common
					miR-30c	SM-common
					miR-30d	SM-common
					miR-30e	SM-common
					miR-383	SM-unique
					miR-384-5p	SM-unique
-1.16	0.05	Alox12	NM_007440	N/A
					miR-10a	SM-common
					miR-10b	SM-common
					miR-122	non-SM
					miR-124	SM-unique
					miR-146a	SM-common
					miR-146b	SM-common
					miR-15a	SM-common
					miR-15b	SM-common
					miR-16	SM-common
					miR-18a	SM-common
					miR-18b	non-SM
					miR-195	SM-common
					miR-322	SM-common
					miR-497	SM-common
					miR-506	non-SM
-1.11	0.05	Rhoa	NM_016802	miR-101a		SM-common
				miR-101b		SM-unique
				miR-140_star		SM-common
				miR-142-5p		SM-common
				miR-185		SM-common
				miR-200b	miR-200b	SM-unique
				miR-200c	miR-200c	non-SM
				miR-322		SM-common
				miR-350		SM-unique
				miR-376a_star		SM-unique
				miR-381		SM-unique
				miR-429	miR-429	SM-unique
				miR-485-3p		non-SM
-1.1	0.05	Kcnb1	NM_008420		miR-122	non-SM
					miR-146a	SM-common
					miR-146b	SM-common
				miR-153		SM-unique
					miR-200b	SM-unique
					miR-200c	non-SM
				miR-214		SM-common
					miR-429	SM-unique
				miR-448		non-SM
-1.09	0.04	Mknk1	NM_021461		miR-103	SM-common
				miR-106a		SM-unique
					miR-107	SM-common
					miR-130a	SM-common
					miR-130b	non-SM
					miR-135a	SM-unique
					miR-135b	SM-unique
					miR-148a	SM-common
					miR-148b	SM-common
					miR-152	SM-common
					miR-15a	SM-common
					miR-15b	SM-common
					miR-16	SM-common
				miR-17		SM-common
					miR-194	SM-common
					miR-195	SM-common
					miR-200b	SM-unique
					miR-200c	non-SM
					miR-205	SM-unique
				miR-20b		SM-unique
					miR-21	SM-common
					miR-218	SM-common
				miR-300		SM-unique
					miR-301a	SM-common
					miR-301b	non-SM
					miR-322	SM-common
					miR-429	SM-unique
					miR-497	SM-common
					miR-503	non-SM
					miR-590-5p	non-SM
				miR-7		non-SM
					miR-721	non-SM
					miR-7a	SM-unique
				miR-7b	miR-7b	SM-unique
				miR-93		SM-common
-1.05	0.01	Sp1	NM_013672		miR-1	SM-common
					miR-106a	SM-unique
					miR-106b	SM-common
					miR-10a	SM-common
					miR-10b	SM-common
					miR-124	SM-unique
				miR-124a		non-SM
					miR-128	SM-common
				miR-129-5p		SM-unique
					miR-130a	SM-common
					miR-130b	non-SM
				miR-133a	miR-133a	SM-common
				miR-133b	miR-133b	SM-common
				miR-135a	miR-135a	SM-unique
				miR-135b	miR-135b	SM-unique
					miR-143	SM-common
					miR-144	non-SM
					miR-146a	SM-common
					miR-146b	SM-common
					miR-150	SM-common
					miR-153	SM-unique
					miR-17	SM-common
					miR-181a	SM-common
					miR-181b	SM-common
					miR-181c	SM-common
					miR-181d	SM-unique
					miR-18a	SM-common
					miR-18b	non-SM
					miR-194	SM-common
					miR-200b	SM-unique
					miR-200c	non-SM
					miR-204	SM-common
					miR-205	SM-unique
					miR-206	non-SM
					miR-20a	SM-common
					miR-20b	SM-unique
					miR-211	non-SM
					miR-218	SM-common
					miR-22	SM-common
				miR-24	miR-24	SM-common
					miR-27a	SM-common
					miR-27b	SM-common
				miR-292-3p		non-SM
					miR-29a	SM-common
					miR-29b	SM-common
					miR-29c	SM-common
					miR-301a	SM-common
					miR-301b	non-SM
				miR-30a-3p		SM-common
				miR-30e_star		SM-common
					miR-31	non-SM
				miR-375		non-SM
					miR-425	SM-unique
					miR-429	SM-unique
				miR-470		non-SM
					miR-489	non-SM
					miR-490	SM-common
				miR-7		non-SM
					miR-721	non-SM
					miR-7a	SM-unique
				miR-7b	miR-7b	SM-unique
					miR-93	SM-common
-0.16	0.02	Myo1b	NM_010863	miR-137		SM-unique
					miR-146a	SM-common
					miR-146b	SM-common
					miR-150	SM-common
					miR-182	non-SM
					miR-183	non-SM
					miR-216b	non-SM
				miR-25	miR-25	SM-common
				miR-302c_star		non-SM
				miR-32	miR-32	SM-unique
				miR-363		SM-unique
				miR-367	miR-367	non-SM
				miR-470		non-SM
				miR-485-3p		non-SM
				miR-92		non-SM
					miR-92a	SM-common
					miR-92b	SM-common
1.04	0	Rapgef3	NM_144850	N/A
					miR-193	SM-common
					miR-193b	SM-common
1.04	0.03	Tnf	NM_013693		miR-100	SM-common
					miR-125a-5p	SM-common
					miR-125b-5p	SM-common
					miR-130a	SM-common
					miR-130b	non-SM
					miR-181a	SM-common
					miR-181b	SM-common
					miR-181c	SM-common
					miR-181d	SM-unique
					miR-19a	SM-common
					miR-19b	SM-common
					miR-204	SM-common
					miR-211	non-SM
					miR-25	SM-common
				miR-298		non-SM
					miR-301a	SM-common
					miR-301b	non-SM
					miR-32	SM-unique
					miR-33	non-SM
					miR-338-3p	SM-common
					miR-351	SM-unique
					miR-363	SM-unique
					miR-367	non-SM
					miR-721	non-SM
					miR-92a	SM-common
					miR-92b	SM-common
					miR-99a	SM-common
					miR-99b	SM-common
1.09	0.02	Prox1	NM_008937		miR-100	SM-common
					miR-143	SM-common
					miR-181a	SM-common
					miR-181b	SM-common
					miR-181c	SM-common
					miR-181d	SM-unique
					miR-199a-5p	SM-common
					miR-200b	SM-unique
					miR-200c	non-SM
					miR-214	SM-common
				miR-217		non-SM
					miR-219	SM-unique
					miR-22	SM-common
					miR-27a	SM-common
					miR-27b	SM-common
					miR-429	SM-unique
					miR-490	SM-common
					miR-761	non-SM
					miR-99a	SM-common
					miR-99b	SM-common
1.12	0.03	Ccr5	NM_009917	N/A
					miR-1	SM-common
					miR-135a	SM-unique
					miR-135b	SM-unique
					miR-140	SM-common
					miR-141	non-SM
					miR-143	SM-common
					miR-150	SM-common
					miR-153	SM-unique
					miR-183	non-SM
					miR-190	SM-unique
					miR-190b	non-SM
					miR-200a	SM-common
					miR-203	SM-unique
					miR-204	SM-common
					miR-206	non-SM
					miR-211	non-SM
					miR-216a	non-SM
					miR-217	non-SM
					miR-27a	SM-common
					miR-27b	SM-common
					miR-499	non-SM
					miR-876-3p	non-SM
1.13	0.03	Ntrk2	NM_001025074		let-7a	SM-common
			NM_008745		let-7b	SM-common
					let-7c	SM-common
					let-7d	SM-common
					let-7e	SM-common
					let-7f	SM-common
					let-7g	SM-common
					let-7i	SM-common
				miR-1	miR-1	SM-common
					miR-101a	SM-common
					miR-101b	SM-unique
					miR-103	SM-common
					miR-107	SM-common
					miR-124	SM-unique
					miR-130a	SM-common
					miR-130b	non-SM
					miR-138	SM-unique
					miR-139-5p	SM-unique
					miR-140	SM-common
					miR-142-3p	SM-unique
					miR-143	SM-common
					miR-144	non-SM
					miR-146a	SM-common
					miR-146b	SM-common
					miR-148a	SM-common
					miR-148b	SM-common
					miR-150	SM-common
					miR-152	SM-common
					miR-15a	SM-common
					miR-15b	SM-common
					miR-16	SM-common
					miR-181a	SM-common
					miR-181b	SM-common
					miR-181c	SM-common
					miR-181d	SM-unique
					miR-183	non-SM
					miR-193	SM-common
					miR-193b	SM-common
					miR-194	SM-common
					miR-195	SM-common
					miR-196a	non-SM
					miR-196b	non-SM
					miR-19a	SM-common
					miR-19b	SM-common
					miR-200b	SM-unique
					miR-200c	non-SM
				miR-204		SM-common
				miR-206	miR-206	non-SM
				miR-211		non-SM
					miR-214	SM-common
					miR-216b	non-SM
					miR-217	non-SM
					miR-22	SM-common
					miR-223	SM-unique
					miR-24	SM-common
					miR-29a	SM-common
					miR-29b	SM-common
					miR-29c	SM-common
					miR-301a	SM-common
					miR-301b	non-SM
					miR-322	SM-common
					miR-33	non-SM
					miR-338-3p	SM-common
					miR-34a	SM-common
					miR-34b-5p	non-SM
					miR-34c	SM-unique
					miR-425	SM-unique
					miR-429	SM-unique
					miR-449a	SM-unique
					miR-449b	non-SM
					miR-449c	non-SM
					miR-489	non-SM
					miR-497	SM-common
					miR-499	non-SM
				miR-546		non-SM
					miR-551b	SM-common
					miR-699	non-SM
					miR-721	non-SM
					miR-761	non-SM
					miR-876-3p	non-SM
					miR-98	SM-common
1.14	0.02	Barx2	NM_013800	N/A
					miR-124	SM-unique
					miR-291a-3p	non-SM
					miR-294	non-SM
					miR-295	non-SM
					miR-302a	non-SM
					miR-302b	non-SM
					miR-302d	non-SM
1.14	0.04	Gna13	NM_010303	N/A
					miR-124	SM-unique
					miR-128	SM-common
					miR-129-5p	SM-unique
					miR-140	SM-common
					miR-141	non-SM
					miR-144	non-SM
					miR-146a	SM-common
					miR-146b	SM-common
					miR-15a	SM-common
					miR-15b	SM-common
					miR-16	SM-common
					miR-182	non-SM
					miR-183	non-SM
					miR-194	SM-common
					miR-195	SM-common
					miR-200a	SM-common
					miR-203	SM-unique
					miR-204	SM-common
					miR-211	non-SM
					miR-214	SM-common
					miR-216a	non-SM
					miR-216b	non-SM
					miR-22	SM-common
					miR-24	SM-common
					miR-25	SM-common
					miR-26a	SM-common
					miR-26b	SM-common
					miR-29a	SM-common
					miR-29b	SM-common
					miR-29c	SM-common
					miR-31	non-SM
					miR-32	SM-unique
					miR-322	SM-common
					miR-363	SM-unique
					miR-365	SM-unique
					miR-367	non-SM
					miR-425	SM-unique
					miR-489	non-SM
					miR-497	SM-common
					miR-761	non-SM
					miR-876-3p	non-SM
					miR-92a	SM-common
					miR-92b	SM-common
1.15	0.03	Sod1	NM_011434	N/A
					miR-1	SM-common
					miR-206	non-SM
1.18	0.04	Mak10	NM_030153	miR-302b_star		non-SM
					miR-335-5p	SM-unique
1.2	0.04	Tmod3	NM_016963		miR-132	SM-common
				miR-133a	miR-133a	SM-common
				miR-133b	miR-133b	SM-common
					miR-141	non-SM
					miR-200a	SM-common
					miR-200b	SM-unique
					miR-200c	non-SM
					miR-203	SM-unique
				miR-204	miR-204	SM-common
				miR-211	miR-211	non-SM
					miR-212	non-SM
					miR-216a	non-SM
					miR-216b	non-SM
					miR-217	non-SM
					miR-223	SM-unique
					miR-25	SM-common
				miR-29a	miR-29a	SM-common
				miR-29b	miR-29b	SM-common
				miR-29c	miR-29c	SM-common
					miR-30a	SM-common
					miR-30b	SM-common
					miR-30c	SM-common
					miR-30d	SM-common
					miR-30e	SM-common
					miR-32	SM-unique
					miR-363	SM-unique
				miR-365	miR-365	SM-unique
					miR-367	non-SM
					miR-375	non-SM
					miR-384-5p	SM-unique
					miR-429	SM-unique
				miR-489		non-SM
					miR-490	SM-common
					miR-92a	SM-common
					miR-92b	SM-common
1.21	0.01	Hoxd11	NM_008273	N/A	N/A
1.23	0.03	Edil3	NM_001037987	miR-137	miR-137	SM-unique
			NM_010103		miR-181a	SM-common
					miR-181b	SM-common
					miR-181c	SM-common
					miR-181d	SM-unique
					miR-182	non-SM
				miR-186		SM-common
					miR-203	SM-unique
					miR-21	SM-common
					miR-216a	non-SM
					miR-216b	non-SM
					miR-218	SM-common
					miR-23a	SM-common
					miR-23b	SM-common
					miR-31	non-SM
					miR-34a	SM-common
					miR-34b-5p	non-SM
					miR-34c	SM-unique
					miR-449a	SM-unique
					miR-449b	non-SM
					miR-449c	non-SM
				miR-452		non-SM
					miR-590-5p	non-SM
					miR-699	non-SM
1.23	0.04	Ednrb	NM_007904		miR-124	SM-unique
					miR-142-3p	SM-unique
					miR-182	non-SM
					miR-196a	non-SM
					miR-196b	non-SM
					miR-200b	SM-unique
					miR-200c	non-SM
					miR-217	non-SM
					miR-22	SM-common
					miR-23a	SM-common
					miR-23b	SM-common
				miR-291a	miR-291a-3p	non-SM
				miR-294	miR-294	non-SM
				miR-295	miR-295	non-SM
					miR-29a	SM-common
					miR-29b	SM-common
					miR-29c	SM-common
				miR-302	miR-302a	non-SM
				miR-302b	miR-302b	non-SM
				miR-302c	miR-302d	non-SM
				miR-302d	miR-30a	SM-common
				miR-30a-5p		SM-common
				miR-30b	miR-30b	SM-common
				miR-30c	miR-30c	SM-common
				miR-30d	miR-30d	SM-common
				miR-30e	miR-30e	SM-common
					miR-33	non-SM
					miR-34a	SM-common
					miR-34b-5p	non-SM
					miR-34c	SM-unique
				miR-377		SM-unique
					miR-384-5p	SM-unique
					miR-429	SM-unique
					miR-449a	SM-unique
					miR-449b	non-SM
					miR-449c	non-SM
					miR-699	non-SM
				miR-9_star		SM-unique
1.24	0.03	Actr3	NM_023735		miR-129-5p	SM-unique
					miR-132	SM-common
					miR-139-5p	SM-unique
				miR-145	miR-145	SM-common
				miR-186		SM-common
				miR-190	miR-190	SM-unique
					miR-190b	non-SM
					miR-200b	SM-unique
					miR-200c	non-SM
					miR-212	non-SM
					miR-218	SM-common
					miR-23a	SM-common
					miR-23b	SM-common
				miR-381		SM-unique
					miR-429	SM-unique
					miR-451	SM-common
				miR-486		SM-unique
				miR-494		SM-unique
1.26	0.01	Gtpbp2	NM_019581		miR-103	SM-common
					miR-107	SM-common
				miR-125a		non-SM
					miR-125a-5p	SM-common
				miR-125b		SM-unique
					miR-125b-5p	SM-common
					miR-143	SM-common
					miR-291a-3p	non-SM
					miR-294	non-SM
					miR-295	non-SM
					miR-29a	SM-common
					miR-29b	SM-common
					miR-29c	SM-common
					miR-302a	non-SM
					miR-302b	non-SM
					miR-302d	non-SM
				miR-351	miR-351	SM-unique
					miR-425	SM-unique
					miR-489	non-SM
				miR-543		SM-common
					miR-9	SM-common
1.28	0.01	Itga8	NM_001001309		miR-124	SM-unique
					miR-125a-5p	SM-common
					miR-125b-5p	SM-common
					miR-138	SM-unique
					miR-139-5p	SM-unique
				miR-142-3p	miR-142-3p	SM-unique
					miR-146a	SM-common
					miR-146b	SM-common
					miR-192	non-SM
				miR-199a		SM-common
					miR-199a-5p	SM-common
				miR-199b		SM-common
					miR-203	SM-unique
					miR-204	SM-common
					miR-211	non-SM
					miR-215	SM-unique
					miR-216a	non-SM
					miR-22	SM-common
				miR-25	miR-25	SM-common
					miR-30a	SM-common
				miR-30a-5p		SM-common
				miR-30b	miR-30b	SM-common
				miR-30c	miR-30c	SM-common
				miR-30d	miR-30d	SM-common
				miR-30e	miR-30e	SM-common
					miR-31	non-SM
				miR-32	miR-32	SM-unique
				miR-322		SM-common
					miR-351	SM-unique
				miR-363	miR-363	SM-unique
					miR-365	SM-unique
				miR-367	miR-367	non-SM
				miR-375		non-SM
					miR-383	SM-unique
					miR-384-5p	SM-unique
				miR-466		SM-unique
				miR-92		non-SM
					miR-92a	SM-common
					miR-92b	SM-common
1.33	0.03	Ifnb1	NM_010510	N/A
					miR-192	non-SM
					miR-215	SM-unique
1.33	0.02	Pla2g6	NM_016915	N/A
					miR-106a	SM-unique
					miR-106b	SM-common
					miR-125a-5p	SM-common
					miR-125b-5p	SM-common
					miR-142-3p	SM-unique
					miR-15a	SM-common
					miR-15b	SM-common
					miR-16	SM-common
					miR-17	SM-common
					miR-190	SM-unique
					miR-190b	non-SM
					miR-195	SM-common
					miR-205	SM-unique
					miR-20a	SM-common
					miR-20b	SM-unique
					miR-22	SM-common
					miR-223	SM-unique
					miR-27a	SM-common
					miR-27b	SM-common
					miR-322	SM-common
					miR-351	SM-unique
					miR-497	SM-common
					miR-93	SM-common
1.34	0.02	Chrna3	NM_145129	N/A
					miR-106a	SM-unique
					miR-106b	SM-common
					miR-128	SM-common
					miR-129-5p	SM-unique
					miR-15a	SM-common
					miR-15b	SM-common
					miR-16	SM-common
					miR-17	SM-common
					miR-190	SM-unique
					miR-190b	non-SM
					miR-195	SM-common
					miR-199a-5p	SM-common
					miR-203	SM-unique
					miR-20a	SM-common
					miR-20b	SM-unique
					miR-26a	SM-common
					miR-26b	SM-common
[truncated: 515 more rows]
