# Supplementary material for: MicroRNAs Dynamically Remodel Gastrointestinal Smooth Muscle Cells
Source: PLoS One. 2011 Apr 14;6(4):e18628. doi: 10.1371/journal.pone.0018628 (PMC3077387; doi:10.1371/journal.pone.0018628)
Supplement: Table S6 — A list of miRNAs targeting transcriptional regulators. (XLS) [file pone.0018628.s009.xls]

## Sheet: Sheet1
Table S6. A list of miRNAs targeting transcriptional regulators
GeneChip array				Targeting miRNA		Cloning profile
Fold change	P value	Gene	ID	PicTar	TargetScan
-8.81	0.0163	Irx5	NM_018826	miR-221	miR-221	SM-common
				miR-222	miR-222	SM-common
				miR-467		SM-unique
				miR-486		SM-unique
				miR-494		SM-unique
				miR-543		SM-common
-2.6	0.03	Cited4	NM_019563		miR-187	SM-unique
				miR-24	miR-24	SM-common
-2.19	0.0452	Hoxb2	NM_134032	miR-126-5p		SM-common
					N/A
-2.02	0.0379	Tcea3	NM_011542	N/A
					miR-129-5p	SM-unique
					miR-218	SM-common
-1.8	0.0103	Pknox2	NM_001029838		miR-133a	SM-common
			NM_148950		miR-133b	SM-common
					miR-150	SM-common
					miR-181a	SM-common
					miR-181b	SM-common
					miR-181c	SM-common
					miR-181d	SM-unique
					miR-191	SM-common
					miR-23a	SM-common
					miR-23b	SM-common
					miR-24	SM-common
				miR-27a		SM-common
				miR-27b		SM-common
				miR-29a		SM-common
				miR-29b		SM-common
				miR-29c		SM-common
					miR-30a	SM-common
					miR-30b	SM-common
					miR-30c	SM-common
					miR-30d	SM-common
					miR-30e	SM-common
				miR-329		SM-unique
					miR-34a	SM-common
					miR-34b-5p	non-SM
					miR-34c	SM-unique
					miR-384-5p	SM-unique
					miR-425	SM-unique
					miR-449a	SM-unique
					miR-449b	non-SM
					miR-449c	non-SM
				miR-483		non-SM
					miR-489	non-SM
					miR-503	non-SM
					miR-699	non-SM
					miR-9	SM-common
-1.79	0.0049	Rpl7l1	NM_025433	N/A
					miR-132	SM-common
					miR-133a	SM-common
					miR-133b	SM-common
					miR-139-5p	SM-unique
					miR-141	non-SM
					miR-150	SM-common
					miR-200a	SM-common
					miR-205	SM-unique
					miR-212	non-SM
					miR-217	non-SM
					miR-218	SM-common
					miR-22	SM-common
					miR-33	non-SM
					miR-338-3p	SM-common
-1.77	0.0232	Nkx2-3	NM_008699		miR-132	SM-common
					miR-142-3p	SM-unique
					miR-187	SM-unique
					miR-212	non-SM
					miR-22	SM-common
				miR-25	miR-25	SM-common
				miR-32	miR-32	SM-unique
				miR-363	miR-363	SM-unique
				miR-367	miR-367	non-SM
					miR-375	non-SM
					miR-490	SM-common
				miR-92	miR-92a	SM-common
					miR-92b	SM-common
-1.71	0.032	Hoxc5	NM_175730	N/A
					miR-101a	SM-common
					miR-101b	SM-unique
					miR-137	SM-unique
					miR-139-5p	SM-unique
					miR-145	SM-common
					miR-148a	SM-common
					miR-148b	SM-common
					miR-150	SM-common
					miR-152	SM-common
					miR-15a	SM-common
					miR-15b	SM-common
					miR-16	SM-common
					miR-192	non-SM
					miR-195	SM-common
					miR-199a-5p	SM-common
					miR-205	SM-unique
					miR-214	SM-common
					miR-215	SM-unique
					miR-216a	non-SM
					miR-31	non-SM
					miR-322	SM-common
					miR-34a	SM-common
					miR-34b-5p	non-SM
					miR-34c	SM-unique
					miR-449a	SM-unique
					miR-449b	non-SM
					miR-449c	non-SM
					miR-497	SM-common
					miR-503	non-SM
					miR-699	non-SM
					miR-761	non-SM
-1.66	0.0419	Id4	NM_031166	miR-1		SM-common
			XM_001474498	miR-10a	miR-10a	SM-common
				miR-10b	miR-10b	SM-common
				miR-101a		SM-common
				miR-101b		SM-unique
					miR-138	SM-unique
					miR-139-5p	SM-unique
				miR-144		SM-unique
				miR-149		SM-unique
				miR-19a	miR-19a	SM-common
				miR-19b	miR-19b	SM-common
				miR-199a_star		SM-common
					miR-203	SM-unique
				miR-206		non-SM
				miR-27a		SM-common
				miR-27b		SM-common
				miR-342		SM-unique
				miR-467		SM-unique
				miR-470		non-SM
				miR-9_star		SM-unique
-1.52	0.0249	Polr2i	NM_027259	N/A	N/A
			XM_001480232
-1.49	0.0166	Polr3k	NM_025901	N/A
					miR-133a	SM-common
					miR-133b	SM-common
					miR-140	SM-common
					miR-145	SM-common
					miR-150	SM-common
					miR-183	non-SM
					miR-21	SM-common
					miR-217	non-SM
					miR-22	SM-common
					miR-221	SM-common
					miR-222	SM-common
					miR-291a-3p	non-SM
					miR-294	non-SM
					miR-295	non-SM
					miR-302a	non-SM
					miR-302b	non-SM
					miR-302d	non-SM
					miR-30a	SM-common
					miR-30b	SM-common
					miR-30c	SM-common
					miR-30d	SM-common
					miR-30e	SM-common
					miR-384-5p	SM-unique
					miR-590-5p	non-SM
					miR-876-3p	non-SM
					miR-9	SM-common
-1.47	0.0007	Rpl7l1	NM_025433	N/A
					miR-132	SM-common
					miR-133a	SM-common
					miR-133b	SM-common
					miR-139-5p	SM-unique
					miR-141	non-SM
					miR-150	SM-common
					miR-200a	SM-common
					miR-205	SM-unique
					miR-212	non-SM
					miR-217	non-SM
					miR-218	SM-common
					miR-22	SM-common
					miR-33	non-SM
					miR-338-3p	SM-common
-1.45	0.0004	Mxd4	NM_010753	miR-1		SM-common
					miR-183	non-SM
				miR-200b		SM-unique
				miR-200c		non-SM
				miR-206		non-SM
				miR-214		SM-common
				miR-429		SM-unique
				miR-483		non-SM
				miR-485-5p		non-SM
-1.45	0.0233	Pou3f1	NM_011141	N/A
			XR_031913		miR-129-5p	SM-unique
					miR-199a-5p	SM-common
					miR-210	SM-common
					miR-338-3p	SM-common
					miR-34a	SM-common
					miR-34b-5p	non-SM
					miR-34c	SM-unique
					miR-449a	SM-unique
					miR-449b	non-SM
					miR-449c	non-SM
					miR-699	non-SM
-1.44	0.0427	Tcf15	NM_009328	N/A
					miR-140	SM-common
					miR-181a	SM-common
					miR-181a	SM-common
					miR-181a	SM-common
					miR-181d	SM-unique
					miR-876-3p	non-SM
					miR-9	SM-common
-1.39	0.0462	Pgr	NM_008829	N/A
					miR-143	SM-common
					miR-144	non-SM
					miR-145	SM-common
					miR-155	non-SM
					miR-183	non-SM
					miR-191	SM-common
					miR-200b	SM-unique
					miR-200c	non-SM
					miR-204	SM-common
					miR-21	SM-common
					miR-211	non-SM
					miR-214	SM-common
					miR-216b	non-SM
					miR-22	SM-common
					miR-221	SM-common
					miR-222	SM-common
					miR-23a	SM-common
					miR-23b	SM-common
					miR-26a	SM-common
					miR-26b	SM-common
					miR-27a	SM-common
					miR-27b	SM-common
					miR-29a	SM-common
					miR-29b	SM-common
					miR-29c	SM-common
					miR-30a	SM-common
					miR-30b	SM-common
					miR-30c	SM-common
					miR-30d	SM-common
					miR-30e	SM-common
					miR-384-5p	SM-unique
					miR-429	SM-unique
					miR-490	SM-common
					miR-499	non-SM
					miR-590-5p	non-SM
					miR-761	non-SM
					miR-9	SM-common
-1.37	0.0445	Shox2	NM_013665	N/A
					miR-138	SM-unique
-1.35	0.0322	Med27	NM_026896	N/A
					miR-15a	SM-common
					miR-15b	SM-common
					miR-16	SM-common
					miR-195	SM-common
					miR-322	SM-common
					miR-497	SM-common
-1.34	0.0328	Klf9	NM_010638	miR-106a	miR-106a	SM-unique
			XM_001479552	miR-106b	miR-106b	SM-common
					miR-132	SM-common
				miR-140	miR-140	SM-common
					miR-141	non-SM
					miR-146a	SM-common
					miR-146b	SM-common
					miR-148a	SM-common
					miR-148b	SM-common
					miR-152	SM-common
				miR-17-5p	miR-17	SM-common
					miR-192	non-SM
					miR-19a	SM-common
					miR-19b	SM-common
					miR-200a	SM-common
					miR-202	non-SM
				miR-20a	miR-20a	SM-common
				miR-20b	miR-20b	SM-unique
					miR-212	non-SM
					miR-215	SM-unique
					miR-216a	non-SM
					miR-218	SM-common
				miR-291a-3p		non-SM
				miR-291b-3p		non-SM
				miR-294		non-SM
				miR-295		non-SM
				miR-30a-5p	miR-30a	SM-common
				miR-30b	miR-30b	SM-common
				miR-30c	miR-30c	SM-common
				miR-30d	miR-30d	SM-common
				miR-30e	miR-30e	SM-common
					miR-384-5p	SM-unique
				miR-543		SM-common
					miR-876-3p	non-SM
				miR-93	miR-93	SM-common
-1.31	0.0366	Znrd1	NM_023162	N/A	N/A
-1.28	0.042	Zhx2	NM_199449	miR-106a	miR-106a	SM-unique
				miR-106b	miR-106b	SM-common
					miR-138	SM-unique
				miR-150		SM-common
					miR-155	non-SM
					miR-17	SM-common
				miR-17-5p		SM-common
				miR-182		non-SM
				miR-20a	miR-20a	SM-common
				miR-20b	miR-20b	SM-unique
				miR-291a-3p	miR-291a-3p	non-SM
				miR-291b-3p		non-SM
				miR-294	miR-294	non-SM
				miR-295	miR-295	non-SM
					miR-302a	non-SM
					miR-302b	non-SM
					miR-302d	non-SM
					miR-7a	SM-unique
					miR-7b	SM-unique
				miR-93	miR-93	SM-common
				miR-96	miR-96	non-SM
-1.27	0.029	Rpl7	NM_011291	N/A	N/A
-1.27	0.0413	Cux1	NM_009986		miR-150	SM-common
			NM_198602	miR-155		non-SM
					miR-221	SM-common
					miR-222	SM-common
				miR-367		non-SM
				miR-376c		SM-common
-1.26	0.0297	Polr3k	NM_025901	N/A
					miR-133a	SM-common
					miR-133b	SM-common
					miR-140	SM-common
					miR-145	SM-common
					miR-150	SM-common
					miR-183	non-SM
					miR-21	SM-common
					miR-217	non-SM
					miR-22	SM-common
					miR-221	SM-common
					miR-222	SM-common
					miR-291a-3p	non-SM
					miR-294	non-SM
					miR-295	non-SM
					miR-302a	non-SM
					miR-302b	non-SM
					miR-302d	non-SM
					miR-30a	SM-common
					miR-30b	SM-common
					miR-30c	SM-common
					miR-30d	SM-common
					miR-30e	SM-common
					miR-384-5p	SM-unique
					miR-590-5p	non-SM
					miR-876-3p	non-SM
					miR-9	SM-common
-1.26	0.0419	Hif1a	NM_010431		miR-101a	SM-common
					miR-101b	SM-unique
				miR-106a	miR-106a	SM-unique
				miR-106b	miR-106b	SM-common
				miR-135a	miR-135a	SM-unique
				miR-135b	miR-135b	SM-unique
					miR-144	non-SM
				miR-155	miR-155	non-SM
					miR-17	SM-common
				miR-17-5p		SM-common
				miR-18		SM-common
					miR-18a	SM-common
					miR-18b	SM-common
				miR-19a		SM-common
				miR-19b		SM-common
					miR-199a-5p	SM-common
				miR-199a		SM-common
				miR-199b		SM-common
					miR-203	SM-unique
				miR-20a	miR-20a	SM-common
				miR-20b	miR-20b	SM-unique
				miR-291a-3p		non-SM
				miR-291b-3p		non-SM
				miR-294		non-SM
				miR-295		non-SM
				miR-33		non-SM
				miR-376c		SM-common
				miR-410		SM-unique
					miR-425	SM-unique
				miR-433-3p		SM-unique
					miR-489	non-SM
				miR-93	miR-93	SM-common
-1.25	0.0201	Mycl1	NM_008506	N/A
					miR-103	SM-common
					miR-107	SM-common
					miR-128	SM-common
					miR-144	non-SM
					miR-146a	SM-common
					miR-146b	SM-common
					miR-150	SM-common
					miR-153	SM-unique
					miR-155	non-SM
					miR-15a	SM-common
					miR-15b	SM-common
					miR-16	SM-common
					miR-195	SM-common
					miR-19a	SM-common
					miR-19b	SM-common
					miR-21	SM-common
					miR-214	SM-common
					miR-216b	non-SM
					miR-22	SM-common
					miR-27a	SM-common
					miR-27b	SM-common
					miR-322	SM-common
					miR-490	SM-common
					miR-497	SM-common
					miR-590-5p	non-SM
					miR-761	non-SM
-1.24	0.0116	Rfx3	NM_011265	miR-132	miR-132	SM-common
			XM_001479718	miR-212	miR-212	non-SM
			XM_001479722	miR-221		SM-common
				miR-222		SM-common
				miR-350		SM-unique
				miR-362		SM-common
				miR-466		SM-unique
				miR-484		SM-common
-1.24	0.0197	Lhx5	NM_008499		miR-129-5p	SM-unique
					miR-133a	SM-common
					miR-133b	SM-common
					miR-200b	SM-unique
					miR-200c	non-SM
					miR-218	SM-common
					miR-24	SM-common
				miR-381		SM-unique
				miR-410		SM-unique
					miR-429	SM-unique
					miR-9	SM-common
-1.24	0.0277	Pbx4	NM_001024954	N/A
					miR-132	SM-common
					miR-183	non-SM
					miR-212	non-SM
					miR-214	SM-common
					miR-761	non-SM
-1.23	0.0038	Zhx1	NM_009572		miR-103	SM-common
					miR-107	SM-common
					miR-125a-5p	SM-common
					miR-125b-5p	SM-common
					miR-128	SM-common
				miR-128a		non-SM
				miR-128b		non-SM
					miR-137	SM-unique
					miR-144	non-SM
					miR-153	SM-unique
					miR-15a	SM-common
					miR-15b	SM-common
					miR-16	SM-common
				miR-182		non-SM
				miR-186		SM-common
				miR-193	miR-193	SM-common
					miR-193b	SM-common
					miR-195	SM-common
					miR-204	SM-common
					miR-205	SM-unique
					miR-211	non-SM
				miR-27a	miR-27a	SM-common
				miR-27b	miR-27b	SM-common
					miR-29a	SM-common
					miR-29b	SM-common
					miR-29c	SM-common
					miR-322	SM-common
					miR-351	SM-unique
					miR-497	SM-common
				miR-96	miR-96	non-SM
-1.23	0.0173	Pax6	NM_013627	miR-129-5p	miR-129-5p	SM-unique
					miR-145	SM-common
					miR-291a-3p	non-SM
					miR-294	non-SM
					miR-295	non-SM
				miR-300		SM-unique
					miR-302a	non-SM
					miR-302b	non-SM
					miR-302d	non-SM
				miR-365	miR-365	SM-unique
				miR-375		non-SM
				miR-450		SM-common
				miR-7	miR-7a	SM-unique
				miR-7b	miR-7b	SM-unique
-1.23	0.028	Thra	NM_178060	miR-106a	miR-106a	SM-unique
				miR-106b	miR-106b	SM-common
					miR-139-5p	SM-unique
					miR-148a	SM-common
					miR-148b	SM-common
					miR-152	SM-common
					miR-17	SM-common
				miR-17-5p		SM-common
				miR-185		SM-common
				miR-20a	miR-20a	SM-common
				miR-20b	miR-20b	SM-unique
				miR-207		non-SM
				miR-291a-3p		non-SM
				miR-291b-3p		non-SM
				miR-294		non-SM
				miR-295		non-SM
				miR-326		SM-unique
				miR-339		SM-common
					miR-34a	SM-common
					miR-34b-5p	non-SM
					miR-34b-5p	non-SM
					miR-34c	SM-unique
					miR-449a	SM-unique
					miR-449b	non-SM
					miR-449c	non-SM
					miR-699	non-SM
				miR-93	miR-93	SM-common
-1.21	0.0158	Adnp2	NM_175028	N/A
			XM_140497		miR-155	non-SM
			XM_989242		miR-218	SM-common
					miR-26a	SM-common
					miR-26b	SM-common
-1.19	0.0133	Ntn3	NM_010947	N/A	N/A
-1.19	0.0241	2210012G02Rik	NM_025617		miR-103	SM-common
					miR-106a	SM-unique
					miR-106b	SM-common
					miR-107	SM-common
					miR-125a-5p	SM-common
					miR-125b-5p	SM-common
					miR-128	SM-common
					miR-129-5p	SM-unique
					miR-132	SM-common
					miR-139-5p	SM-unique
					miR-143	SM-common
					miR-145	SM-common
					miR-146a	SM-common
					miR-146b	SM-common
					miR-153	SM-unique
					miR-15a	SM-common
					miR-15b	SM-common
					miR-16	SM-common
					miR-17	SM-common
					miR-182	non-SM
					miR-183	non-SM
					miR-195	SM-common
					miR-204	SM-common
					miR-20a	SM-common
					miR-20b	SM-unique
					miR-21	SM-common
					miR-211	non-SM
					miR-214	SM-common
					miR-219	SM-unique
					miR-22	SM-common
					miR-221	SM-common
					miR-222	SM-common
					miR-24	SM-common
					miR-27a	SM-common
					miR-27b	SM-common
					miR-291a-3p	non-SM
				miR-292-5p		non-SM
					miR-294	non-SM
					miR-295	non-SM
					miR-29a	SM-common
					miR-29b	SM-common
					miR-29c	SM-common
					miR-302a	non-SM
					miR-302b	non-SM
					miR-302d	non-SM
				miR-30a-3p		SM-common
					miR-30a	SM-common
					miR-30b	SM-common
					miR-30c	SM-common
					miR-30d	SM-common
					miR-30e	SM-common
				miR-30e_star		SM-common
					miR-31	non-SM
					miR-322	SM-common
					miR-338-3p	SM-common
					miR-351	SM-unique
					miR-384-5p	SM-unique
					miR-490	SM-common
					miR-497	SM-common
					miR-499	non-SM
					miR-503	non-SM
				miR-539		SM-unique
				miR-542-3p		non-SM
					miR-590-5p	non-SM
					miR-761	non-SM
					miR-93	SM-common
-1.18	0.0218	Alx1	NM_172553	miR-1	miR-1	SM-common
				miR-214	miR-124	SM-common
				miR-138	miR-138	SM-unique
					miR-145	SM-common
					miR-153	SM-unique
					miR-200b	SM-unique
					miR-200c	non-SM
				miR-206	miR-206	non-SM
				miR-21	miR-21	SM-common
				miR-409		SM-unique
				miR-424		non-SM
					miR-429	SM-unique
				miR-539		SM-unique
				miR-542-3p		non-SM
					miR-590-5p	non-SM
-1.18	0.025	Sim1	NM_011376	N/A
					miR-100	SM-common
					miR-100	SM-common
					miR-101a	SM-common
					miR-101b	SM-unique
					miR-103	SM-common
					miR-107	SM-common
					miR-125a-5p	SM-common
					miR-125b-5p	SM-common
					miR-128	SM-common
					miR-129-5p	SM-unique
					miR-139-5p	SM-unique
					miR-140	SM-common
					miR-141	non-SM
					miR-144	non-SM
					miR-146a	SM-common
					miR-146b	SM-common
					miR-150	SM-common
					miR-15a	SM-common
					miR-15b	SM-common
					miR-16	SM-common
					miR-181a	SM-common
					miR-181b	SM-common
					miR-181c	SM-common
					miR-181d	SM-unique
					miR-182	non-SM
					miR-187	SM-unique
					miR-190	SM-unique
					miR-190b	non-SM
					miR-193	SM-common
					miR-193b	SM-common
					miR-195	SM-common
					miR-200a	SM-common
					miR-203	SM-unique
					miR-21	SM-common
					miR-214	SM-common
					miR-218	SM-common
					miR-219	SM-unique
					miR-22	SM-common
					miR-26a	SM-common
					miR-26b	SM-common
					miR-27a	SM-common
					miR-27b	SM-common
					miR-31	non-SM
					miR-322	SM-common
					miR-338-3p	SM-common
					miR-338-5p	SM-unique
					miR-351	SM-unique
					miR-351	SM-unique
					miR-450b-3p	non-SM
					miR-466l	non-SM
					miR-497	SM-common
					miR-590-5p	non-SM
					miR-691	non-SM
					miR-761	non-SM
					miR-876-3p	non-SM
					miR-9	SM-common
					miR-96	non-SM
					miR-99a	SM-common
					miR-99a	SM-common
					miR-99b	SM-common
					miR-99b	SM-common
-1.17	0.0182	Rpl7	NM_011291	N/A	N/A
-1.14	0.0147	Rhox5	NM_008818	N/A	N/A
-1.14	0.0333	Cnot2	NM_001037846	let-7a		SM-common
			NM_001037847	let-7b		SM-common
			NM_001037848	let-7c		SM-common
			NM_028082	let-7d		SM-common
				let-7e		SM-common
				let-7f		SM-common
				let-7g		SM-common
				let-7i		SM-common
					miR-139-5p	SM-unique
					miR-181a	SM-common
					miR-181b	SM-common
					miR-181c	SM-common
					miR-181d	SM-unique
					miR-214	SM-common
					miR-23a	SM-common
					miR-23b	SM-common
				miR-381		SM-unique
					miR-761	non-SM
				miR-98		SM-common
-1.14	0.0384	Med6	NM_027213	let-7a		SM-common
				let-7b		SM-common
				let-7c		SM-common
				let-7d		SM-common
				let-7e		SM-common
				let-7f		SM-common
				let-7g		SM-common
				let-7i		SM-common
				miR-202		non-SM
				miR-98		SM-common
-1.14	0.0384	Med6	NM_027213		N/A
-1.11	0.0475	Arnt	NM_009709		miR-103	SM-common
					miR-107	SM-common
					miR-10a	SM-common
					miR-10b	SM-common
					miR-129-5p	SM-unique
					miR-144	non-SM
				miR-153		SM-unique
					miR-221	SM-common
					miR-222	SM-common
					miR-27a	SM-common
					miR-27b	SM-common
				miR-29a	miR-29a	SM-common
				miR-29b	miR-29b	SM-common
				miR-29c	miR-29c	SM-common
					miR-365	SM-unique
				miR-448		non-SM
				miR-9		SM-common
1.02	0.0002	Sox15	NM_009235	N/A	N/A
1.07	0.022	Hoxb1	NM_008266	miR-124	miR-124	SM-unique
					miR-146a	SM-common
					miR-146b	SM-common
1.09	0.0224	Prox1	NM_008937		miR-100	SM-common
				miR-217		non-SM
					miR-143	SM-common
					miR-181a	SM-common
					miR-181b	SM-common
					miR-181c	SM-common
					miR-181d	SM-unique
					miR-199a-5p	SM-common
					miR-200b	SM-unique
					miR-200c	non-SM
					miR-214	SM-common
					miR-219	SM-unique
					miR-22	SM-common
					miR-27a	SM-common
					miR-27b	SM-common
					miR-429	SM-unique
					miR-490	SM-common
					miR-761	non-SM
					miR-99a	SM-common
					miR-99b	SM-common
1.14	0.0193	Barx2	NM_013800	N/A
					miR-124	SM-unique
					miR-291a-3p	non-SM
					miR-294	non-SM
					miR-295	non-SM
					miR-302a	non-SM
					miR-302b	non-SM
					miR-302d	non-SM
1.21	0.0113	Hoxd11	NM_008273	N/A	N/A
1.24	0.0171	Tceanc(A630018P17Rik)	NM_001007577		miR-10a	SM-common
					miR-10b	SM-common
					miR-139-5p	SM-unique
					miR-141	non-SM
					miR-142-3p	SM-unique
					miR-146a	SM-common
					miR-146b	SM-common
					miR-155	non-SM
					miR-193	SM-common
					miR-193b	SM-common
					miR-196a	non-SM
					miR-196b	non-SM
					miR-199a-5p	SM-common
					miR-200a	SM-common
					miR-200b	SM-unique
					miR-200c	non-SM
					miR-25	SM-common
					miR-291a-3p	non-SM
					miR-294	non-SM
					miR-295	non-SM
					miR-302a	non-SM
					miR-302b	non-SM
					miR-302d	non-SM
					miR-30a	SM-common
					miR-30b	SM-common
					miR-30c	SM-common
					miR-30d	SM-common
					miR-30e	SM-common
					miR-32	SM-unique
				miR-324-3p		SM-common
					miR-34a	SM-common
					miR-34b-5p	non-SM
					miR-34c	SM-unique
					miR-363	SM-unique
					miR-367	non-SM
					miR-383	SM-unique
					miR-384-5p	SM-unique
					miR-429	SM-unique
					miR-449a	SM-unique
					miR-449b	non-SM
					miR-449c	non-SM
					miR-490	SM-common
					miR-699	non-SM
					miR-92a	SM-common
					miR-92b	SM-common
					miR-96	non-SM
1.29	0.036	Neurod4	NM_007501		miR-101a	SM-common
					miR-101b	SM-unique
					miR-129-5p	SM-unique
					miR-135a	SM-unique
					miR-135b	SM-unique
				miR-137	miR-137	SM-unique
					miR-139-5p	SM-unique
					miR-141	non-SM
					miR-144	non-SM
					miR-145	SM-common
				miR-153		SM-unique
					miR-18a	SM-common
					miR-18b	SM-common
				miR-182		non-SM
					miR-199a-5p	SM-common
					miR-19a	SM-common
					miR-19b	SM-common
					miR-200a	SM-common
					miR-208a	non-SM
					miR-208b	non-SM
					miR-216b	non-SM
					miR-291a-3p	non-SM
					miR-294	non-SM
					miR-295	non-SM
					miR-302a	non-SM
					miR-302b	non-SM
					miR-302d	non-SM
					miR-33	non-SM
				miR-448		non-SM
					miR-490	SM-common
				miR-96	miR-96	non-SM
1.3	0.0307	Zhx3	NM_177263		miR-133a	SM-common
					miR-133b	SM-common
					miR-150	SM-common
					miR-190	SM-unique
					miR-190b	non-SM
					miR-193	SM-common
					miR-193b	SM-common
					miR-194	SM-common
					miR-27a	SM-common
					miR-27b	SM-common
				miR-290		non-SM
					miR-9	SM-common
1.33	0.0081	Tcf12	NM_011544	N/A
					miR-137	SM-unique
					miR-139-5p	SM-unique
					miR-141	non-SM
					miR-143	SM-common
					miR-155	non-SM
					miR-183	non-SM
					miR-200a	SM-common
					miR-203	SM-unique
					miR-204	SM-common
					miR-211	non-SM
					miR-218	SM-common
					miR-221	SM-common
					miR-222	SM-common
					miR-27a	SM-common
					miR-27b	SM-common
					miR-291a-3p	non-SM
					miR-294	non-SM
					miR-295	non-SM
					miR-302a	non-SM
					miR-302b	non-SM
					miR-302d	non-SM
					miR-34a	SM-common
					miR-34b-5p	non-SM
					miR-34c	SM-unique
					miR-449a	SM-unique
					miR-449b	non-SM
					miR-449c	non-SM
					miR-490	SM-common
					miR-699	non-SM
					miR-7a	SM-unique
					miR-7b	SM-unique
1.41	0.0077	Max	NM_008558		miR-128	SM-common
			XM_001479961		miR-137	SM-unique
				miR-186		SM-common
				miR-193	miR-193	SM-common
					miR-193b	SM-common
				miR-22	miR-22	SM-common
				miR-299_star		SM-common
				miR-328		SM-unique
				miR-335		SM-unique
				miR-345		SM-common
					miR-499	non-SM
1.42	0.0423	Myod1	NM_010866	N/A
					miR-130a	SM-common
					miR-130b	non-SM
					miR-301a	SM-common
					miR-301b	non-SM
					miR-721	non-SM
1.7	0.0277	Mycl1	NM_008506	N/A
					miR-103	SM-common
					miR-107	SM-common
					miR-128	SM-common
					miR-144	non-SM
					miR-146a	SM-common
					miR-146b	SM-common
					miR-150	SM-common
					miR-153	SM-unique
					miR-155	non-SM
					miR-15a	SM-common
					miR-15b	SM-common
					miR-16	SM-common
					miR-195	SM-common
					miR-19a	SM-common
					miR-19b	SM-common
					miR-21	SM-common
					miR-214	SM-common
					miR-216b	non-SM
					miR-22	SM-common
					miR-27a	SM-common
					miR-27b	SM-common
					miR-322	SM-common
					miR-490	SM-common
					miR-497	SM-common
					miR-590-5p	non-SM
					miR-761	non-SM
1.72	0.0258	Ahr	NM_013464	miR-124	miR-124	SM-unique
					miR-141	non-SM
				miR-142-5p		SM-common
					miR-148a	SM-common
					miR-148b	SM-common
					miR-152	SM-common
				miR-153	miR-153	SM-unique
					miR-155	non-SM
					miR-15a	SM-common
					miR-15b	SM-common
					miR-16	SM-common
				miR-182	miR-182	non-SM
					miR-194	SM-common
					miR-195	SM-common
					miR-200a	SM-common
				miR-203	miR-203	SM-unique
					miR-205	SM-unique
					miR-27a	SM-common
					miR-27b	SM-common
				miR-29a		SM-common
				miR-29b		SM-common
				miR-29c		SM-common
					miR-291a-3p	non-SM
					miR-294	non-SM
					miR-295	non-SM
					miR-29a	SM-common
					miR-29b	SM-common
					miR-29c	SM-common
					miR-302a	non-SM
					miR-302b	non-SM
					miR-302d	non-SM
					miR-30a	SM-common
					miR-30b	SM-common
					miR-30c	SM-common
					miR-30d	SM-common
					miR-30e	SM-common
					miR-322	SM-common
					miR-338-3p	SM-common
					miR-375	non-SM
					miR-384-5p	SM-unique
					miR-497	SM-common
					miR-499	non-SM
					miR-503	non-SM
				miR-96	miR-96	non-SM
1.721	0.0384	Hif3a	NM_016868	N/A
					let-7a	SM-common
					let-7b	SM-common
					let-7c	SM-common
					let-7d	SM-common
					let-7e	SM-common
					let-7f	SM-common
					let-7g	SM-common
					let-7i	SM-common
					miR-103	SM-common
					miR-107	SM-common
					miR-122	non-SM
					miR-128	SM-common
					miR-132	SM-common
					miR-138	SM-unique
					miR-146a	SM-common
					miR-146b	SM-common
					miR-150	SM-common
					miR-153	SM-unique
					miR-15a	SM-common
					miR-15b	SM-common
					miR-16	SM-common
					miR-195	SM-common
					miR-204	SM-common
					miR-210	SM-common
					miR-211	non-SM
					miR-212	non-SM
					miR-219	SM-unique
					miR-221	SM-common
					miR-222	SM-common
					miR-23a	SM-common
					miR-23b	SM-common
					miR-26a	SM-common
					miR-26b	SM-common
					miR-291a-3p	non-SM
					miR-294	non-SM
					miR-295	non-SM
					miR-29a	SM-common
					miR-29b	SM-common
					miR-29c	SM-common
					miR-302a	non-SM
					miR-302b	non-SM
					miR-302d	non-SM
					miR-31	non-SM
					miR-322	SM-common
					miR-338-3p	SM-common
					miR-365	SM-unique
					miR-383	SM-unique
					miR-497	SM-common
					miR-7a	SM-unique
					miR-7b	SM-unique
					miR-98	SM-common
2.57	0.049	Npas2	NM_008719		miR-106a	SM-unique
					miR-106b	SM-common
					miR-17	SM-common
					miR-18a	SM-common
					miR-18b	SM-common
					miR-19	SM-common
					miR-199/199-5p	SM-common
					miR-199a-5p	SM-common
					miR-19a	SM-common
					miR-19b	SM-common
					miR-203	SM-unique
					miR-20a	SM-common
					miR-20b	SM-unique
					miR-216a	non-SM
					miR-216b	non-SM
					miR-218	SM-common
				miR-9_star		SM-unique
					miR-93	SM-common
	Source	All miRNAs	SM-common	SM-unique	non-SM	N/A
	PicTar	Hit	61	37	26	28
		Total	143	169	389	0
		Average	0.426573	0.218935	0.066838	0
	TargetScan	Hit	88	33	46	10
		Total	143	169	389	0
		Average	0.615385	0.195266	0.118252	0
